# Supplementary material for: Gene Expression in the Spinal Cord in Female Lewis Rats with Experimental Autoimmune Encephalomyelitis Induced with Myelin Basic Protein
Source: PLoS One. 2012 Nov 6;7(11):e48555. doi: 10.1371/journal.pone.0048555 (PMC3491034; doi:10.1371/journal.pone.0048555)
Supplement: Table S1 — (XLSX) [file pone.0048555.s021.xlsx]

## Sheet: Sheet1
Symbol	Entrez Gene Name	p-value	Fold Change	ID	Location	Type(s)
ABCA1	ATP-binding cassette, sub-family A (ABC1), member 1	2.28E-04	3.480	7286266	Plasma Membrane	transporter
ABCA3	ATP-binding cassette, sub-family A (ABC1), member 3	9.13E-03	1.152	7065486	Plasma Membrane	transporter
ABCB1	ATP-binding cassette, sub-family B (MDR/TAP), member 1	1.43E-02	1.206	7250403	Plasma Membrane	transporter
ABCB4	ATP-binding cassette, sub-family B (MDR/TAP), member 4	2.48E-04	1.416	7250417	Plasma Membrane	transporter
ABCC3	ATP-binding cassette, sub-family C (CFTR/MRP), member 3	9.16E-03	1.297	7081718	Plasma Membrane	transporter
ABCG1	ATP-binding cassette, sub-family G (WHITE), member 1	1.65E-02	1.379	7217458	Plasma Membrane	transporter
ACOX3	acyl-CoA oxidase 3, pristanoyl	7.51E-04	1.143	7127125	Cytoplasm	enzyme
ACP2	acid phosphatase 2, lysosomal	4.22E-02	1.727	7229963	Cytoplasm	phosphatase
ACPP	acid phosphatase, prostate	1.39E-02	1.887	7349590	Extracellular Space	phosphatase
ACSL5	acyl-CoA synthetase long-chain family member 5	2.74E-03	2.311	7043337	Cytoplasm	enzyme
ACTB	actin, beta	5.11E-04	2.589	7096708	Cytoplasm	other
ACTR2	ARP2 actin-related protein 2 homolog (yeast)	3.63E-03	1.529	7128639	Plasma Membrane	other
ADAM15	ADAM metallopeptidase domain 15	4.23E-02	1.180	7210810	Plasma Membrane	peptidase
ADAR	adenosine deaminase, RNA-specific	2.34E-02	1.356	7196285	Nucleus	enzyme
ADCY4	adenylate cyclase 4	5.96E-04	2.560	7138313	Plasma Membrane	enzyme
ADORA3	adenosine A3 receptor	2.39E-02	2.446	7197784	Plasma Membrane	G-protein coupled receptor
ADRB2	adrenergic, beta-2-, receptor, surface	1.88E-02	1.482	7176390	Plasma Membrane	G-protein coupled receptor
AHR	aryl hydrocarbon receptor	4.40E-03	2.178	7305728	Nucleus	ligand-dependent nuclear receptor
AK2	adenylate kinase 2	2.48E-02	1.736	7279784	Cytoplasm	kinase
AKR1A1	aldo-keto reductase family 1, member A1 (aldehyde reductase)	3.05E-02	1.476	7290264	Cytoplasm	enzyme
AKT2	v-akt murine thymoma viral oncogene homolog 2	4.38E-02	1.252	7030015	Cytoplasm	kinase
ALDH2	aldehyde dehydrogenase 2 family (mitochondrial)	2.82E-02	1.187	7098438	Cytoplasm	enzyme
ALDH9A1	aldehyde dehydrogenase 9 family, member A1	1.76E-02	1.319	7107468	Cytoplasm	enzyme
ALG14 (includes EG:199857)	asparagine-linked glycosylation 14 homolog (S. cerevisiae)	1.22E-02	1.907	7198552	Cytoplasm	enzyme
ALOX5AP	arachidonate 5-lipoxygenase-activating protein	1.10E-03	3.364	7099966	Plasma Membrane	other
ANKRD13A	ankyrin repeat domain 13A	1.49E-02	1.278	7103011	unknown	other
ANXA1	annexin A1	1.91E-02	3.210	7060990	Plasma Membrane	other
ANXA11	annexin A11	1.25E-02	1.335	7142829	Nucleus	other
ANXA2	annexin A2	6.26E-03	2.376	7337587	Plasma Membrane	other
ANXA3	annexin A3	5.01E-06	8.127	7123445	Cytoplasm	enzyme
ANXA4	annexin A4	7.62E-03	1.516	7266867	Plasma Membrane	other
APAF1	apoptotic peptidase activating factor 1	2.00E-04	2.222	7323725	Cytoplasm	other
APOBEC1	apolipoprotein B mRNA editing enzyme, catalytic polypeptide 1	5.61E-05	46.811	7269342	Cytoplasm	enzyme
APOE	apolipoprotein E	1.95E-02	1.824	7048681	Extracellular Space	transporter
APRT	adenine phosphoribosyltransferase	2.66E-03	2.152	7186315	Cytoplasm	enzyme
ARF4	ADP-ribosylation factor 4	2.22E-02	1.244	7142858	Cytoplasm	enzyme
ARF6	ADP-ribosylation factor 6	4.06E-02	1.613	7298926	Plasma Membrane	transporter
ARHGAP15	Rho GTPase activating protein 15	4.43E-05	4.932	7227011	Cytoplasm	other
ARHGAP17	Rho GTPase activating protein 17	7.01E-05	3.512	7056985	Cytoplasm	other
ARHGAP4	Rho GTPase activating protein 4	3.07E-04	1.824	7384959	Cytoplasm	other
ARHGDIA	Rho GDP dissociation inhibitor (GDI) alpha	2.46E-02	1.563	7085144	Cytoplasm	other
ARHGDIB	Rho GDP dissociation inhibitor (GDI) beta	1.18E-04	8.398	7270597	Cytoplasm	other
ARHGEF6	Rac/Cdc42 guanine nucleotide exchange factor (GEF) 6	1.47E-03	2.665	7384397	Cytoplasm	other
ARL11	ADP-ribosylation factor-like 11	5.43E-03	1.888	7132527	unknown	other
ARPC1B	actin related protein 2/3 complex, subunit 1B, 41kDa	3.15E-03	3.274	7100222	Cytoplasm	other
ARRB2	arrestin, beta 2	9.15E-03	2.125	7069228	Cytoplasm	other
ASCC1	activating signal cointegrator 1 complex subunit 1	4.59E-02	1.338	7218635	Nucleus	transcription regulator
ASL	argininosuccinate lyase	2.46E-02	1.205	7097789	Cytoplasm	enzyme
ASS1	argininosuccinate synthase 1	8.66E-04	3.118	7226167	Cytoplasm	enzyme
ATOX1	ATX1 antioxidant protein 1 homolog (yeast)	1.58E-02	2.361	7077604	Cytoplasm	transporter
ATP5SL	ATP5S-like	7.37E-03	1.142	7029822	Cytoplasm	other
ATP6V0E1	ATPase, H+ transporting, lysosomal 9kDa, V0 subunit e1	8.47E-04	1.676	7075982	Cytoplasm	transporter
ATP6V1F	ATPase, H+ transporting, lysosomal 14kDa, V1 subunit F	3.11E-02	1.225	7252053	Cytoplasm	transporter
ATP7A	ATPase, Cu++ transporting, alpha polypeptide	2.37E-04	1.800	7376334	Plasma Membrane	transporter
AURKA	aurora kinase A	8.24E-04	2.241	7248426	Nucleus	kinase
AURKB	aurora kinase B	2.46E-03	1.702	7068974	Nucleus	kinase
AXIN1	axin 1	5.85E-03	1.308	7065857	Cytoplasm	other
AXL	AXL receptor tyrosine kinase	1.58E-03	3.406	7049010	Plasma Membrane	kinase
B2M	beta-2-microglobulin	1.48E-02	1.535	7231889	Plasma Membrane	transmembrane receptor
BAK1	BCL2-antagonist/killer 1	1.54E-04	1.737	7221055	Cytoplasm	other
BCAT2	branched chain amino-acid transaminase 2, mitochondrial	1.62E-02	1.306	7031538	Cytoplasm	enzyme
BCL10	B-cell CLL/lymphoma 10	9.75E-03	1.332	7200444	Cytoplasm	transcription regulator
BRCA2	breast cancer 2, early onset	4.19E-02	1.211	7099740	Nucleus	transcription regulator
BRMS1	breast cancer metastasis suppressor 1	1.36E-02	1.794	7039098	Nucleus	other
BST2	bone marrow stromal cell antigen 2	1.31E-02	1.572	7149693	Plasma Membrane	other
BTG1	B-cell translocation gene 1, anti-proliferative	3.88E-03	3.232	7314113	Nucleus	transcription regulator
BTK	Bruton agammaglobulinemia tyrosine kinase	1.80E-05	5.459	7383544	Cytoplasm	kinase
C10orf26	chromosome 10 open reading frame 26	1.53E-03	1.346	7042630	unknown	other
C16orf62	chromosome 16 open reading frame 62	4.26E-02	1.711	7036131	unknown	other
C17orf48	chromosome 17 open reading frame 48	1.79E-03	2.765	7078771	unknown	other
C17orf62	chromosome 17 open reading frame 62	1.38E-03	1.721	7085288	unknown	other
C1orf85	chromosome 1 open reading frame 85	1.51E-03	1.813	7196073	Cytoplasm	transcription regulator
C1QA	complement component 1, q subcomponent, A chain	1.27E-04	5.792	7292172	Extracellular Space	other
C1QB	complement component 1, q subcomponent, B chain	1.06E-03	4.593	7292162	Extracellular Space	other
C1QBP	complement component 1, q subcomponent binding protein	4.42E-02	1.254	7079469	Cytoplasm	other
C1QC	complement component 1, q subcomponent, C chain	8.76E-05	10.548	7292165	Extracellular Space	other
C3	complement component 3	4.58E-05	26.047	7371642	Extracellular Space	peptidase
C3AR1	complement component 3a receptor 1	1.43E-03	4.110	7269365	Plasma Membrane	G-protein coupled receptor
C4B (includes others)	complement component 4B (Chido blood group)	5.78E-03	3.145	7216846	Extracellular Space	other
CALR	calreticulin	1.36E-02	2.182	7179767	Cytoplasm	transcription regulator
CAP1	CAP, adenylate cyclase-associated protein 1 (yeast)	6.37E-03	2.212	7290767	Plasma Membrane	other
CAPG	capping protein (actin filament), gelsolin-like	3.59E-03	1.968	7254898	Nucleus	other
CAPN1	calpain 1, (mu/I) large subunit	6.89E-03	1.374	7059891	Cytoplasm	peptidase
CAPN3	calpain 3, (p94)	1.60E-02	1.409	7231711	Cytoplasm	peptidase
CAPZB	capping protein (actin filament) muscle Z-line, beta	2.75E-02	1.718	7280969	Cytoplasm	other
CASP1	caspase 1, apoptosis-related cysteine peptidase (interleukin 1, beta, convertase)	4.48E-06	6.286	7332565	Cytoplasm	peptidase
CASP2	caspase 2, apoptosis-related cysteine peptidase	5.87E-03	1.326	7253125	Cytoplasm	peptidase
CASP3	caspase 3, apoptosis-related cysteine peptidase	1.90E-02	1.647	7151389	Cytoplasm	peptidase
CASP4	caspase 4, apoptosis-related cysteine peptidase	2.52E-06	7.091	7332570	Cytoplasm	peptidase
CASP6	caspase 6, apoptosis-related cysteine peptidase	1.03E-02	1.196	7199147	Cytoplasm	peptidase
CASP7	caspase 7, apoptosis-related cysteine peptidase	4.96E-02	1.414	7043433	Cytoplasm	peptidase
CASP8	caspase 8, apoptosis-related cysteine peptidase	1.93E-05	4.332	7354923	Nucleus	peptidase
CAST	calpastatin	4.04E-04	1.534	7201367	Cytoplasm	peptidase
CBFB	core-binding factor, beta subunit	8.05E-03	1.361	7180534	Nucleus	transcription regulator
CBLB	Cas-Br-M (murine) ecotropic retroviral transforming sequence b	1.26E-03	2.644	7092729	Nucleus	other
CCDC93	coiled-coil domain containing 93	4.19E-03	2.337	7104395	unknown	other
CCL7	chemokine (C-C motif) ligand 7	2.65E-04	6.662	7070340	Extracellular Space	cytokine
CCND2	cyclin D2	3.58E-02	1.173	7269789	Nucleus	other
CCNL1	cyclin L1	2.80E-02	1.284	7209338	Nucleus	other
CCNL2	cyclin L2	2.15E-02	1.358	7282293	Nucleus	other
CCR1	chemokine (C-C motif) receptor 1	2.35E-02	2.060	7351276	Plasma Membrane	G-protein coupled receptor
CCR5	chemokine (C-C motif) receptor 5	2.25E-05	6.517	7341825	Plasma Membrane	G-protein coupled receptor
CCR6	chemokine (C-C motif) receptor 6	4.81E-03	1.586	7046656	Plasma Membrane	G-protein coupled receptor
CCT5	chaperonin containing TCP1, subunit 5 (epsilon)	1.03E-03	1.322	7205951	Cytoplasm	other
CD14	CD14 molecule	4.44E-03	4.337	7174592	Plasma Membrane	transmembrane receptor
CD2	CD2 molecule	1.22E-03	2.800	7212120	Plasma Membrane	transmembrane receptor
CD200R1	CD200 receptor 1	9.73E-04	2.254	7093190	Plasma Membrane	other
CD2AP	CD2-associated protein	2.96E-02	1.250	7352385	Cytoplasm	other
CD302	CD302 molecule	2.42E-02	1.469	7239315	Plasma Membrane	transmembrane receptor
CD38	CD38 molecule	2.73E-03	2.969	7126637	Plasma Membrane	enzyme
CD4	CD4 molecule	7.05E-07	12.464	7269575	Plasma Membrane	transmembrane receptor
CD40LG	CD40 ligand	2.51E-02	1.612	7377864	Extracellular Space	cytokine
CD44 (includes EG:100330801)	CD44 molecule (Indian blood group)	3.10E-04	2.861	7242411	Plasma Membrane	other
CD5	CD5 molecule	4.73E-03	1.883	7060361	Plasma Membrane	transmembrane receptor
CD53	CD53 molecule	8.10E-06	9.071	7212559	Plasma Membrane	other
CD63	CD63 molecule	4.87E-04	2.868	7311935	Plasma Membrane	other
CD72	CD72 molecule	4.85E-03	1.682	7285549	Plasma Membrane	transmembrane receptor
CD74	CD74 molecule, major histocompatibility complex, class II invariant chain	3.35E-07	139.357	7170979	Plasma Membrane	transmembrane receptor
CD79B	CD79b molecule, immunoglobulin-associated beta	2.06E-02	1.274	7083524	Plasma Membrane	transmembrane receptor
CD82	CD82 molecule	3.49E-03	1.285	7241972	Plasma Membrane	other
CD86	CD86 molecule	7.23E-06	10.540	7093779	Plasma Membrane	transmembrane receptor
CD97	CD97 molecule	5.80E-03	2.839	7179948	Plasma Membrane	G-protein coupled receptor
CDC42SE1	CDC42 small effector 1	4.80E-04	1.590	7196919	Plasma Membrane	other
CDK12	cyclin-dependent kinase 12	1.36E-02	1.310	7071805	Nucleus	kinase
CEBPB (includes EG:1051)	CCAAT/enhancer binding protein (C/EBP), beta	1.12E-03	1.437	7235544	Nucleus	transcription regulator
CELF2	CUGBP, Elav-like family member 2	1.22E-02	1.500	7159876	Nucleus	other
CFB	complement factor B	2.89E-04	4.679	7216827	Extracellular Space	peptidase
CFH	complement factor H	1.44E-05	3.049	7111837	Extracellular Space	other
CFLAR	CASP8 and FADD-like apoptosis regulator	4.42E-05	2.646	7354908	Cytoplasm	other
CHEK2	checkpoint kinase 2	4.61E-02	1.365	7103277	Nucleus	kinase
CHI3L1	chitinase 3-like 1 (cartilage glycoprotein-39)	7.66E-04	9.106	7105238	Extracellular Space	enzyme
CIB1	calcium and integrin binding 1 (calmyrin)	2.38E-04	1.933	7053447	Nucleus	other
CLCN7	chloride channel 7	1.06E-02	1.347	7065661	Plasma Membrane	ion channel
CLEC10A	C-type lectin domain family 10, member A	8.36E-03	2.258	7069201	Plasma Membrane	other
Clec4a3	C-type lectin domain family 4, member a3	8.16E-05	14.637	7258227	unknown	other
CLIC1	chloride intracellular channel 1	3.12E-04	4.388	7220540	Nucleus	ion channel
CLINT1	clathrin interactor 1	2.37E-02	1.232	7066848	Cytoplasm	other
CLN3 (includes EG:1201)	ceroid-lipofuscinosis, neuronal 3	9.94E-04	1.268	7057263	Cytoplasm	other
CLU	clusterin	2.15E-02	1.472	7132846	Extracellular Space	other
CMTM6	CKLF-like MARVEL transmembrane domain containing 6	1.49E-02	1.687	7341027	Extracellular Space	cytokine
CNDP2	CNDP dipeptidase 2 (metallopeptidase M20 family)	3.87E-03	3.015	7177860	Cytoplasm	peptidase
CNN3	calponin 3, acidic	7.66E-03	2.144	7198565	Cytoplasm	other
CNOT8	CCR4-NOT transcription complex, subunit 8	5.99E-03	1.358	7067839	Nucleus	transcription regulator
CNPPD1	cyclin Pas1/PHO80 domain containing 1	1.14E-02	2.146	7363895	unknown	other
CNR2	cannabinoid receptor 2 (macrophage)	9.68E-05	3.704	7280579	Plasma Membrane	G-protein coupled receptor
COMT	catechol-O-methyltransferase	1.71E-02	1.689	7089781	Cytoplasm	enzyme
CORO1A	coronin, actin binding protein, 1A	5.06E-04	2.850	7057305	Cytoplasm	other
CORO1B (includes EG:23789)	coronin, actin binding protein, 1B	4.89E-03	2.466	7038992	Cytoplasm	other
CP	ceruloplasmin (ferroxidase)	5.35E-05	6.825	7192307	Extracellular Space	enzyme
CROT	carnitine O-octanoyltransferase	2.46E-02	1.248	7261367	Cytoplasm	enzyme
CSF1 (includes EG:12977)	colony stimulating factor 1 (macrophage)	4.08E-03	1.581	7212626	Extracellular Space	cytokine
CSF2RB	colony stimulating factor 2 receptor, beta, low-affinity (granulocyte-macrophage)	1.39E-04	3.771	7318578	Plasma Membrane	transmembrane receptor
CST3	cystatin C	2.85E-02	1.973	7246301	Extracellular Space	other
CSTB	cystatin B (stefin B)	2.07E-03	1.490	7221492	Cytoplasm	other
CTCF (includes EG:10664)	CCCTC-binding factor (zinc finger protein)	3.99E-02	1.093	7180626	Nucleus	transcription regulator
CTNNA1	catenin (cadherin-associated protein), alpha 1, 102kDa	1.41E-02	1.533	7169212	Plasma Membrane	other
CTSB	cathepsin B	9.70E-04	3.086	7132664	Cytoplasm	peptidase
CTSD	cathepsin D	2.16E-03	2.335	7058918	Cytoplasm	peptidase
CTSE	cathepsin E	1.83E-03	2.483	7104905	Cytoplasm	peptidase
CTSH	cathepsin H	6.41E-04	5.408	7339010	Cytoplasm	peptidase
CTSS	cathepsin S	9.91E-03	2.959	7196987	Cytoplasm	peptidase
CX3CR1	chemokine (C-X3-C motif) receptor 1	1.19E-03	5.577	7350927	Plasma Membrane	G-protein coupled receptor
CXCL16	chemokine (C-X-C motif) ligand 16	5.28E-06	20.110	7079368	Extracellular Space	cytokine
CXCL2	chemokine (C-X-C motif) ligand 2	2.12E-02	1.561	7123885	Extracellular Space	cytokine
CXCL9	chemokine (C-X-C motif) ligand 9	2.51E-06	113.470	7116938	Extracellular Space	cytokine
CXCR3	chemokine (C-X-C motif) receptor 3	5.04E-03	2.674	7382465	Plasma Membrane	G-protein coupled receptor
CXCR4	chemokine (C-X-C motif) receptor 4	1.21E-02	1.719	7110790	Plasma Membrane	G-protein coupled receptor
CYBRD1	cytochrome b reductase 1	3.10E-02	1.351	7228615	Cytoplasm	enzyme
CYP27A1	cytochrome P450, family 27, subfamily A, polypeptide 1	6.47E-03	1.339	7356120	Cytoplasm	enzyme
CYSLTR1	cysteinyl leukotriene receptor 1	1.26E-02	2.368	7382913	Plasma Membrane	G-protein coupled receptor
DAB2	disabled homolog 2, mitogen-responsive phosphoprotein (Drosophila)	8.95E-04	2.527	7190358	Plasma Membrane	other
DAP	death-associated protein	2.10E-03	2.501	7191464	Cytoplasm	transcription regulator
DBNL	drebrin-like	3.15E-03	1.881	7120673	Cytoplasm	other
DCAF11	DDB1 and CUL4 associated factor 11	9.70E-03	1.933	7131897	unknown	other
DCTD	dCMP deaminase	6.30E-05	2.693	7151297	Cytoplasm	enzyme
DDOST	dolichyl-diphosphooligosaccharide--protein glycosyltransferase	3.89E-03	1.419	7280896	Cytoplasm	enzyme
DDR2 (includes EG:18214)	discoidin domain receptor tyrosine kinase 2	1.57E-02	1.763	7113795	Plasma Membrane	kinase
DDT	D-dopachrome tautomerase	4.76E-02	1.736	7221817	Cytoplasm	enzyme
DDX19A	DEAD (Asp-Glu-Ala-As) box polypeptide 19A	3.31E-03	1.275	7185469	Nucleus	enzyme
DNAJB11	DnaJ (Hsp40) homolog, subfamily B, member 11	2.56E-02	1.190	7094868	Cytoplasm	other
DNASE1L3	deoxyribonuclease I-like 3	1.59E-03	1.766	7130740	Nucleus	enzyme
DNASE2	deoxyribonuclease II, lysosomal	4.00E-03	3.032	7183982	Cytoplasm	enzyme
DNM2	dynamin 2	4.54E-03	1.525	7333541	Plasma Membrane	enzyme
DPP7	dipeptidyl-peptidase 7	2.17E-04	2.246	7236783	Cytoplasm	peptidase
DUSP6	dual specificity phosphatase 6	3.01E-03	2.571	7314286	Cytoplasm	phosphatase
DYNLT1	dynein, light chain, Tctex-type 1	3.46E-03	1.513	7046264	Cytoplasm	other
ECE1	endothelin converting enzyme 1	1.82E-02	1.435	7280817	Plasma Membrane	peptidase
ECH1	enoyl CoA hydratase 1, peroxisomal	3.30E-02	2.164	7030209	Cytoplasm	enzyme
EDEM2	ER degradation enhancer, mannosidase alpha-like 2	3.12E-03	1.570	7246993	Cytoplasm	enzyme
EEF2	eukaryotic translation elongation factor 2	3.37E-03	1.663	7322033	Cytoplasm	translation regulator
EEF2K	eukaryotic elongation factor-2 kinase	1.89E-03	1.443	7036394	Cytoplasm	kinase
EGR2	early growth response 2	8.02E-03	1.646	7222466	Nucleus	transcription regulator
EHBP1L1	EH domain binding protein 1-like 1	3.18E-02	1.380	7059805	Cytoplasm	other
EHD4	EH-domain containing 4	1.83E-03	2.411	7243648	Plasma Membrane	enzyme
EIF3D	eukaryotic translation initiation factor 3, subunit D	3.40E-03	1.547	7329550	Cytoplasm	translation regulator
EIF3E	eukaryotic translation initiation factor 3, subunit E	1.04E-02	1.573	7327087	Cytoplasm	translation regulator
EIF4B	eukaryotic translation initiation factor 4B	7.05E-04	1.582	7320992	Cytoplasm	translation regulator
ELF1	E74-like factor 1 (ets domain transcription factor)	1.48E-03	3.277	7133737	Nucleus	transcription regulator
EMR1	egf-like module containing, mucin-like, hormone receptor-like 1	1.60E-06	16.864	7369034	Plasma Membrane	G-protein coupled receptor
EPSTI1	epithelial stromal interaction 1 (breast)	2.99E-06	11.358	7133630	unknown	other
ESYT1	extended synaptotagmin-like protein 1	2.26E-02	1.241	7321366	unknown	other
ETS1	v-ets erythroblastosis virus E26 oncogene homolog 1 (avian)	1.70E-03	2.118	7334452	Nucleus	transcription regulator
EXTL3	exostoses (multiple)-like 3	4.44E-02	1.982	7139197	Cytoplasm	enzyme
EZR	ezrin	3.36E-04	2.057	7046271	Plasma Membrane	other
F10	coagulation factor X	4.64E-04	5.405	7153613	Extracellular Space	peptidase
FABP7	fatty acid binding protein 7, brain	1.21E-02	1.328	7219197	Cytoplasm	transporter
FAM105B	family with sequence similarity 105, member B	1.81E-02	1.285	7191318	Cytoplasm	other
FAM125A	family with sequence similarity 125, member A	1.11E-02	1.392	7144064	unknown	other
FAM129A	family with sequence similarity 129, member A	1.34E-03	1.727	7106207	Cytoplasm	other
FAM198B	family with sequence similarity 198, member B	9.28E-04	2.267	7195361	Cytoplasm	other
FAM48A	family with sequence similarity 48, member A	3.89E-02	1.206	7194101	unknown	other
FAM96A	family with sequence similarity 96, member A	3.87E-02	1.344	7337411	Extracellular Space	other
FAS	Fas (TNF receptor superfamily, member 6)	3.25E-04	2.557	7041442	Plasma Membrane	transmembrane receptor
FBXO6	F-box protein 6	4.90E-02	1.487	7293040	Cytoplasm	enzyme
FCGR2A	Fc fragment of IgG, low affinity IIa, receptor (CD32)	3.28E-03	7.806	7113955	Plasma Membrane	transmembrane receptor
FCGR2B	Fc fragment of IgG, low affinity IIb, receptor (CD32)	6.35E-06	11.599	7113930	Plasma Membrane	transmembrane receptor
FGGY	FGGY carbohydrate kinase domain containing	4.06E-03	1.323	7277379	unknown	other
FGR	Gardner-Rasheed feline sarcoma viral (v-fgr) oncogene homolog	1.24E-03	2.518	7291759	Nucleus	kinase
FKBP5	FK506 binding protein 5	9.00E-03	2.466	7221171	Nucleus	enzyme
FLCN	folliculin	1.21E-02	1.281	7078106	Cytoplasm	other
FLII	flightless I homolog (Drosophila)	2.58E-02	1.219	7078187	Nucleus	other
FN1	fibronectin 1	1.35E-03	5.279	7363541	Extracellular Space	enzyme
FUCA1	fucosidase, alpha-L- 1, tissue	1.68E-03	2.239	7280588	Cytoplasm	enzyme
FXYD1	FXYD domain containing ion transport regulator 1	2.19E-02	1.732	7049957	Plasma Membrane	ion channel
FXYD2	FXYD domain containing ion transport regulator 2	1.82E-02	1.717	7335683	Plasma Membrane	ion channel
FXYD5	FXYD domain containing ion transport regulator 5	3.35E-05	3.932	7049945	Plasma Membrane	ion channel
GABARAP	GABA(A) receptor-associated protein	9.11E-03	2.119	7069158	Cytoplasm	transporter
GADD45B	growth arrest and DNA-damage-inducible, beta	4.95E-02	1.260	7322066	Cytoplasm	other
GALNT7	UDP-N-acetyl-alpha-D-galactosamine:polypeptide N-acetylgalactosaminyltransferase 7 (GalNAc-T7)	1.19E-02	1.577	7145003	Cytoplasm	enzyme
GART	phosphoribosylglycinamide formyltransferase, phosphoribosylglycinamide synthetase, phosphoribosylaminoimidazole synthetase	1.10E-02	1.198	7091681	Cytoplasm	enzyme
GATAD2A	GATA zinc finger domain containing 2A	3.72E-02	1.226	7144378	Nucleus	transcription regulator
GATSL3	GATS protein-like 3	3.93E-02	1.135	7120507	unknown	other
GCNT1	glucosaminyl (N-acetyl) transferase 1, core 2	1.14E-02	1.930	7060881	Cytoplasm	enzyme
GCNT2	glucosaminyl (N-acetyl) transferase 2, I-branching enzyme (I blood group)	1.01E-02	1.506	7163357	Cytoplasm	enzyme
GDA	guanine deaminase	5.82E-06	15.090	7061051	Cytoplasm	enzyme
GFAP	glial fibrillary acidic protein	1.75E-02	1.636	7083059	Cytoplasm	other
GFPT1	glutamine--fructose-6-phosphate transaminase 1	3.51E-03	1.599	7255812	Cytoplasm	enzyme
GGTA1P	glycoprotein, alpha-galactosyltransferase 1 pseudogene	5.89E-04	1.759	7237907	Cytoplasm	enzyme
GIMAP4	GTPase, IMAP family member 4	1.92E-03	4.239	7253471	Nucleus	other
GIMAP7	GTPase, IMAP family member 7	9.41E-04	7.715	7253477	unknown	other
GIT2	G protein-coupled receptor kinase interacting ArfGAP 2	5.73E-03	1.775	7098956	Nucleus	other
GJA1	gap junction protein, alpha 1, 43kDa	3.96E-02	1.653	7219135	Plasma Membrane	transporter
GLO1	glyoxalase I	4.12E-02	1.344	7221376	Cytoplasm	enzyme
GLRX	glutaredoxin (thioltransferase)	1.25E-03	1.710	7187674	Cytoplasm	enzyme
GLTSCR2	glioma tumor suppressor candidate region gene 2	1.73E-02	1.366	7048321	Cytoplasm	other
GM2A	GM2 ganglioside activator	5.45E-03	4.745	7067702	Cytoplasm	enzyme
GMFG	glia maturation factor, gamma	1.48E-04	13.285	7030153	Cytoplasm	growth factor
GMPR	guanosine monophosphate reductase	2.09E-02	1.225	7162996	Cytoplasm	enzyme
GNA12	guanine nucleotide binding protein (G protein) alpha 12	1.42E-02	1.466	7096847	Plasma Membrane	enzyme
GNAI2	guanine nucleotide binding protein (G protein), alpha inhibiting activity polypeptide 2	7.82E-03	2.255	7349925	Plasma Membrane	enzyme
GNAI3	guanine nucleotide binding protein (G protein), alpha inhibiting activity polypeptide 3	1.91E-02	1.379	7212700	Cytoplasm	enzyme
GNB2L1	guanine nucleotide binding protein (G protein), beta polypeptide 2-like 1	6.35E-03	3.788	7067058	Cytoplasm	enzyme
GNE	glucosamine (UDP-N-acetyl)-2-epimerase/N-acetylmannosamine kinase	4.61E-02	1.257	7285739	Cytoplasm	kinase
GNS	glucosamine (N-acetyl)-6-sulfatase	1.06E-02	2.518	7315539	Cytoplasm	enzyme
GPD1	glycerol-3-phosphate dehydrogenase 1 (soluble)	3.52E-02	1.501	7320712	Cytoplasm	enzyme
GPNMB	glycoprotein (transmembrane) nmb	2.89E-05	16.090	7253531	Plasma Membrane	enzyme
GPX1 (includes EG:14775)	glutathione peroxidase 1	1.37E-03	2.451	7154173	Cytoplasm	enzyme
GPX2	glutathione peroxidase 2 (gastrointestinal)	1.60E-02	1.399	7308065	Cytoplasm	enzyme
GPX3	glutathione peroxidase 3 (plasma)	1.68E-02	2.066	7067691	Extracellular Space	enzyme
GRB2	growth factor receptor-bound protein 2	4.00E-02	1.166	7084455	Cytoplasm	other
GRN	granulin	1.61E-05	6.024	7072460	Extracellular Space	growth factor
GTF3C2	general transcription factor IIIC, polypeptide 2, beta 110kDa	7.68E-03	1.258	7295548	Nucleus	transcription regulator
GUSB	glucuronidase, beta	3.77E-04	2.096	7097799	Cytoplasm	enzyme
GZMK	granzyme K (granzyme 3; tryptase II)	4.38E-02	1.489	7203971	Cytoplasm	peptidase
H2AFY	H2A histone family, member Y	5.95E-03	1.668	7155394	Nucleus	other
HCK	hemopoietic cell kinase	3.35E-04	2.412	7234037	Cytoplasm	kinase
HEXA	hexosaminidase A (alpha polypeptide)	3.28E-03	2.455	7336831	Cytoplasm	enzyme
HGF	hepatocyte growth factor (hepapoietin A; scatter factor)	2.19E-03	1.801	7261075	Extracellular Space	growth factor
HIF1A	hypoxia inducible factor 1, alpha subunit (basic helix-loop-helix transcription factor)	3.00E-02	1.251	7299338	Nucleus	transcription regulator
Hist2h4 (includes others)	histone cluster 2, H4	4.15E-02	2.481	7157872	Nucleus	other
HLA-C	major histocompatibility complex, class I, C	4.46E-02	1.521	7224499	Plasma Membrane	transmembrane receptor
HLA-DMA	major histocompatibility complex, class II, DM alpha	1.03E-03	3.077	7220942	Plasma Membrane	transmembrane receptor
HLA-DMB	major histocompatibility complex, class II, DM beta	2.37E-05	9.255	7220937	Plasma Membrane	transmembrane receptor
HLA-DQA1	major histocompatibility complex, class II, DQ alpha 1	1.33E-06	32.669	7216926	Plasma Membrane	transmembrane receptor
HLA-DRA	major histocompatibility complex, class II, DR alpha	4.04E-06	116.750	7216919	Plasma Membrane	transmembrane receptor
HLA-DRB1	major histocompatibility complex, class II, DR beta 1	7.54E-05	8.287	7220868	Plasma Membrane	transmembrane receptor
HLA-G	major histocompatibility complex, class I, G	2.14E-03	1.731	7220278	Plasma Membrane	transmembrane receptor
HMOX1	heme oxygenase (decycling) 1	4.97E-03	3.022	7178969	Cytoplasm	enzyme
HN1	hematological and neurological expressed 1	7.75E-04	1.738	7084425	Nucleus	other
HSBP1	heat shock factor binding protein 1	4.85E-02	1.491	7181546	Nucleus	transcription regulator
HSPB1	heat shock 27kDa protein 1	8.56E-03	2.263	7101275	Cytoplasm	other
HSPB8	heat shock 22kDa protein 8	4.10E-02	1.494	7098824	Cytoplasm	kinase
ICAM1	intercellular adhesion molecule 1	8.45E-03	1.784	7333460	Plasma Membrane	transmembrane receptor
IDH2	isocitrate dehydrogenase 2 (NADP+), mitochondrial	2.12E-02	1.715	7053433	Cytoplasm	enzyme
IFI27	interferon, alpha-inducible protein 27	2.35E-03	3.535	7301235	Cytoplasm	other
IFIT3	interferon-induced protein with tetratricopeptide repeats 3	1.27E-02	4.201	7041467	Cytoplasm	other
IFITM2	interferon induced transmembrane protein 2 (1-8D)	1.02E-02	3.184	7058696	Plasma Membrane	other
IFITM3	interferon induced transmembrane protein 3	8.86E-04	3.180	7058701	Plasma Membrane	other
IFNGR1	interferon gamma receptor 1	4.08E-04	3.873	7025345	Plasma Membrane	transmembrane receptor
IGF1	insulin-like growth factor 1 (somatomedin C)	4.85E-02	1.826	7313468	Extracellular Space	growth factor
IKBKB	inhibitor of kappa light polypeptide gene enhancer in B-cells, kinase beta	1.67E-04	1.578	7147157	Cytoplasm	kinase
IL18 (includes EG:16173)	interleukin 18 (interferon-gamma-inducing factor)	8.30E-04	1.953	7336011	Extracellular Space	cytokine
IL18BP	interleukin 18 binding protein	2.99E-04	3.103	7055111	Extracellular Space	other
IL1B	interleukin 1, beta	1.37E-03	4.806	7244765	Extracellular Space	cytokine
IL1R1	interleukin 1 receptor, type I	3.02E-02	2.139	7353812	Plasma Membrane	transmembrane receptor
IL1RL1	interleukin 1 receptor-like 1	1.93E-03	2.355	7353844	Plasma Membrane	transmembrane receptor
IL1RN	interleukin 1 receptor antagonist	7.42E-04	7.526	7225120	Extracellular Space	cytokine
IL21R	interleukin 21 receptor	6.73E-03	1.616	7036737	Plasma Membrane	transmembrane receptor
IL2RA	interleukin 2 receptor, alpha	1.94E-04	7.644	7166444	Plasma Membrane	transmembrane receptor
IL2RG	interleukin 2 receptor, gamma	3.46E-07	34.753	7382432	Plasma Membrane	transmembrane receptor
IL4R	interleukin 4 receptor	1.30E-02	1.458	7036726	Plasma Membrane	transmembrane receptor
IL6R	interleukin 6 receptor	2.50E-02	1.288	7210925	Plasma Membrane	transmembrane receptor
ILK	integrin-linked kinase	3.02E-02	1.920	7035116	Plasma Membrane	kinase
IMPDH2	IMP (inosine 5'-monophosphate) dehydrogenase 2	3.55E-03	1.791	7340369	Cytoplasm	enzyme
INSIG2	insulin induced gene 2	6.42E-03	1.488	7110440	Cytoplasm	other
IRF1 (includes EG:16362)	interferon regulatory factor 1	5.89E-06	8.556	7067595	Nucleus	transcription regulator
IRF3	interferon regulatory factor 3	4.11E-02	1.372	7031422	Nucleus	transcription regulator
IRF8	interferon regulatory factor 8	1.37E-05	4.777	7181678	Nucleus	transcription regulator
IRF9	interferon regulatory factor 9	4.97E-03	3.170	7131960	Nucleus	transcription regulator
IRGM	immunity-related GTPase family, M	1.93E-05	14.010	7076940	Cytoplasm	other
ITGB1	integrin, beta 1 (fibronectin receptor, beta polypeptide, antigen CD29 includes MDF2, MSK12)	7.94E-03	1.377	7186897	Plasma Membrane	transmembrane receptor
ITGB5	integrin, beta 5	3.86E-02	1.360	7088757	Plasma Membrane	other
ITM2B	integral membrane protein 2B	8.01E-03	1.177	7140047	Plasma Membrane	other
ITPR1	inositol 1,4,5-trisphosphate receptor, type 1	3.23E-02	1.391	7257111	Cytoplasm	ion channel
ITPR2	inositol 1,4,5-trisphosphate receptor, type 2	7.17E-03	1.623	7271202	Cytoplasm	ion channel
JTB	jumping translocation breakpoint	2.13E-02	1.991	7196390	Plasma Membrane	other
KARS	lysyl-tRNA synthetase	5.34E-03	2.177	7185623	Cytoplasm	enzyme
KCNJ2	potassium inwardly-rectifying channel, subfamily J, member 2	1.30E-02	2.143	7073296	Plasma Membrane	ion channel
KDM3A	lysine (K)-specific demethylase 3A	5.67E-03	1.452	7265928	Nucleus	other
Klra4 (includes others)	killer cell lectin-like receptor, subfamily A, member 4	1.86E-03	3.451	7270168	Plasma Membrane	transmembrane receptor
KLRAP1	killer cell lectin-like receptor subfamily A pseudogene 1	1.87E-04	6.433	7270238	Plasma Membrane	transmembrane receptor
KLRK1	killer cell lectin-like receptor subfamily K, member 1	2.66E-05	13.541	7270067	Plasma Membrane	transmembrane receptor
KMO	kynurenine 3-monooxygenase (kynurenine 3-hydroxylase)	1.19E-02	3.237	7108109	Cytoplasm	enzyme
LAP3	leucine aminopeptidase 3	1.90E-02	1.623	7126510	Cytoplasm	peptidase
LAPTM5	lysosomal protein transmembrane 5	5.08E-04	9.176	7280018	Plasma Membrane	other
LASP1	LIM and SH3 protein 1	1.51E-02	1.853	7071769	Cytoplasm	transporter
LCN2	lipocalin 2	5.72E-06	75.166	7237648	Extracellular Space	transporter
LCP1	lymphocyte cytosolic protein 1 (L-plastin)	1.13E-04	6.563	7133474	Cytoplasm	other
LDHA	lactate dehydrogenase A	2.08E-02	4.746	7031732	Cytoplasm	enzyme
LGALS3	lectin, galactoside-binding, soluble, 3	7.63E-04	3.853	7131085	Extracellular Space	other
LGALS3BP	lectin, galactoside-binding, soluble, 3 binding protein	2.33E-04	8.191	7084895	Plasma Membrane	transmembrane receptor
LGMN	legumain	5.93E-03	3.805	7309859	Cytoplasm	peptidase
LIG1	ligase I, DNA, ATP-dependent	1.72E-02	1.192	7028961	Nucleus	enzyme
LIPA	lipase A, lysosomal acid, cholesterol esterase	8.18E-03	2.404	7062009	Cytoplasm	enzyme
LMAN1	lectin, mannose-binding, 1	2.27E-02	1.141	7171460	Cytoplasm	other
LPCAT3	lysophosphatidylcholine acyltransferase 3	2.80E-02	2.016	7258327	Plasma Membrane	other
LPP	LIM domain containing preferred translocation partner in lipoma	8.57E-04	2.562	7094687	Nucleus	other
LPXN	leupaxin	1.01E-03	2.593	7039897	Cytoplasm	other
LRP4	low density lipoprotein receptor-related protein 4	6.98E-03	1.404	7230017	Extracellular Space	other
LRRC41	leucine rich repeat containing 41	1.21E-02	1.196	7290174	unknown	other
LRRFIP1	leucine rich repeat (in FLII) interacting protein 1	5.52E-04	2.165	7357599	Cytoplasm	other
LY6E	lymphocyte antigen 6 complex, locus E	2.13E-03	2.746	7318105	Plasma Membrane	other
LYN	v-yes-1 Yamaguchi sarcoma viral related oncogene homolog	6.06E-08	9.372	7272306	Cytoplasm	kinase
LYSMD3	LysM, putative peptidoglycan-binding, domain containing 3	4.29E-02	1.148	7187867	unknown	other
M6PR	mannose-6-phosphate receptor (cation dependent)	2.91E-03	1.416	7258140	Cytoplasm	transporter
MAEA	macrophage erythroblast attacher	4.88E-02	1.356	7120335	Plasma Membrane	other
MAF	v-maf musculoaponeurotic fibrosarcoma oncogene homolog (avian)	2.37E-02	1.384	7185853	Nucleus	transcription regulator
MAN2B1	mannosidase, alpha, class 2B, member 1	1.53E-04	3.129	7183904	Cytoplasm	enzyme
MAP3K1	mitogen-activated protein kinase kinase kinase 1	1.85E-03	1.936	7203813	Cytoplasm	kinase
MAPKAPK2	mitogen-activated protein kinase-activated protein kinase 2	4.27E-03	2.141	7110956	Nucleus	kinase
MAPKAPK3	mitogen-activated protein kinase-activated protein kinase 3	9.50E-03	1.383	7349824	Nucleus	kinase
MARK2	MAP/microtubule affinity-regulating kinase 2	3.76E-02	1.313	7060100	Cytoplasm	kinase
MCCC1	methylcrotonoyl-CoA carboxylase 1 (alpha)	6.33E-03	1.411	7207625	Cytoplasm	enzyme
MCOLN3	mucolipin 3	3.60E-02	1.285	7200451	Plasma Membrane	ion channel
MEFV	Mediterranean fever	4.51E-03	2.324	7065288	Nucleus	other
MERTK	c-mer proto-oncogene tyrosine kinase	1.23E-03	3.534	7232438	Plasma Membrane	kinase
MFAP3	microfibrillar-associated protein 3	1.31E-02	1.955	7067790	Extracellular Space	other
MFNG	MFNG O-fucosylpeptide 3-beta-N-acetylglucosaminyltransferase	4.80E-02	1.290	7329632	Cytoplasm	enzyme
MGAT4A	mannosyl (alpha-1,3-)-glycoprotein beta-1,4-N-acetylglucosaminyltransferase, isozyme A	3.54E-02	1.130	7361215	Cytoplasm	enzyme
MGAT5	mannosyl (alpha-1,6-)-glycoprotein beta-1,6-N-acetyl-glucosaminyltransferase	2.94E-02	1.405	7104597	Cytoplasm	enzyme
MGP	matrix Gla protein	3.05E-02	7.928	7270585	Extracellular Space	other
MGST1	microsomal glutathione S-transferase 1	2.68E-03	2.092	7259348	Cytoplasm	enzyme
MRPL23	mitochondrial ribosomal protein L23	3.83E-02	1.698	7038634	Cytoplasm	other
MRPL9	mitochondrial ribosomal protein L9	1.26E-02	1.555	7196794	Cytoplasm	translation regulator
MS4A14	membrane-spanning 4-domains, subfamily A, member 14	4.04E-02	1.452	7060455	unknown	other
MSN	moesin	4.22E-04	2.712	7375727	Plasma Membrane	other
MTHFS	5,10-methenyltetrahydrofolate synthetase (5-formyltetrahydrofolate cyclo-ligase)	3.66E-02	1.219	7338966	Cytoplasm	enzyme
MTMR12	myotubularin related protein 12	4.06E-04	1.987	7190771	Plasma Membrane	other
MX1	myxovirus (influenza virus) resistance 1, interferon-inducible protein p78 (mouse)	3.07E-02	3.830	7087207	Nucleus	enzyme
MXRA8	matrix-remodelling associated 8	4.89E-02	1.306	7282322	unknown	other
MYBBP1A	MYB binding protein (P160) 1a	1.52E-02	1.142	7069435	Nucleus	transcription regulator
MYC	v-myc myelocytomatosis viral oncogene homolog (avian)	2.73E-02	1.251	7317471	Nucleus	transcription regulator
MYD88	myeloid differentiation primary response gene (88)	1.89E-04	2.294	7350877	Plasma Membrane	other
MYH9	myosin, heavy chain 9, non-muscle	3.03E-04	1.886	7329513	Cytoplasm	enzyme
MYO9B	myosin IXB	1.83E-03	1.617	7143988	Cytoplasm	enzyme
NAAA	N-acylethanolamine acid amidase	1.77E-02	1.916	7116953	Cytoplasm	enzyme
NAMPT	nicotinamide phosphoribosyltransferase	2.36E-03	1.828	7297245	Extracellular Space	cytokine
NAT2 (includes EG:10)	N-acetyltransferase 2 (arylamine N-acetyltransferase)	1.94E-03	1.630	7150278	Cytoplasm	enzyme
NCSTN	nicastrin	3.79E-02	1.479	7114149	Plasma Membrane	peptidase
NEK6	NIMA (never in mitosis gene a)-related kinase 6	1.03E-04	3.581	7226794	Nucleus	kinase
NFE2L2	nuclear factor (erythroid-derived 2)-like 2	9.96E-04	3.789	7240391	Nucleus	transcription regulator
NFKBIE	nuclear factor of kappa light polypeptide gene enhancer in B-cells inhibitor, epsilon	4.06E-03	1.390	7359745	Nucleus	transcription regulator
NLN	neurolysin (metallopeptidase M3 family)	7.17E-04	2.196	7203364	Cytoplasm	peptidase
NNT	nicotinamide nucleotide transhydrogenase	7.31E-04	2.021	7204396	Cytoplasm	enzyme
NPC2 (includes EG:10577)	Niemann-Pick disease, type C2	2.07E-03	3.176	7308737	Extracellular Space	other
NPL	N-acetylneuraminate pyruvate lyase (dihydrodipicolinate synthase)	3.45E-04	3.457	7112448	unknown	enzyme
NQO1	NAD(P)H dehydrogenase, quinone 1	2.00E-02	1.696	7185182	Cytoplasm	enzyme
NRP1 (includes EG:18186)	neuropilin 1	8.77E-04	1.943	7182255	Plasma Membrane	transmembrane receptor
NRP2	neuropilin 2	6.63E-04	1.984	7355176	Plasma Membrane	kinase
NSA2	NSA2 ribosome biogenesis homolog (S. cerevisiae)	5.92E-03	1.625	7202693	Nucleus	other
NSMAF	neutral sphingomyelinase (N-SMase) activation associated factor	1.26E-02	1.310	7283429	Cytoplasm	other
NT5E	5'-nucleotidase, ecto (CD73)	1.29E-02	1.371	7338934	Plasma Membrane	phosphatase
NUBP1	nucleotide binding protein 1	5.43E-03	1.280	7074531	Cytoplasm	other
NUCB2	nucleobindin 2	4.31E-03	1.521	7036006	Nucleus	other
NUP210	nucleoporin 210kDa	4.42E-02	1.247	7267234	Nucleus	transporter
NUP88	nucleoporin 88kDa	3.00E-02	1.459	7079457	Nucleus	transporter
NXF1	nuclear RNA export factor 1	2.84E-02	1.531	7039476	Nucleus	transporter
Oasl2	2'-5' oligoadenylate synthetase-like 2	3.54E-04	14.234	7103001	unknown	enzyme
OBFC2A	oligonucleotide/oligosaccharide-binding fold containing 2A	2.62E-04	1.808	7354355	Nucleus	other
Ocln	occludin	1.91E-03	2.676	7203024	Plasma Membrane	enzyme
OLR1	oxidized low density lipoprotein (lectin-like) receptor 1	1.01E-02	2.390	7270053	Plasma Membrane	transmembrane receptor
OS9	osteosarcoma amplified 9, endoplasmic reticulum lectin	2.73E-02	1.428	7326150	Nucleus	other
OSMR	oncostatin M receptor	4.86E-04	3.550	7204770	Plasma Membrane	transmembrane receptor
OSTF1	osteoclast stimulating factor 1	2.53E-02	1.420	7060925	Nucleus	transcription regulator
P2RX4	purinergic receptor P2X, ligand-gated ion channel, 4	1.35E-04	3.312	7102228	Plasma Membrane	ion channel
P2RY12	purinergic receptor P2Y, G-protein coupled, 12	4.54E-04	2.195	7208994	Plasma Membrane	G-protein coupled receptor
P2RY13	purinergic receptor P2Y, G-protein coupled, 13	3.52E-03	2.380	7208990	Plasma Membrane	G-protein coupled receptor
P2RY14	purinergic receptor P2Y, G-protein coupled, 14	3.91E-04	3.581	7208971	Plasma Membrane	G-protein coupled receptor
P4HB	prolyl 4-hydroxylase, beta polypeptide	8.47E-04	2.146	7085133	Cytoplasm	enzyme
PA2G4	proliferation-associated 2G4, 38kDa	3.03E-02	1.328	7321384	Nucleus	transcription regulator
PABPC1	poly(A) binding protein, cytoplasmic 1	2.00E-03	2.288	7326616	Cytoplasm	translation regulator
PACSIN2	protein kinase C and casein kinase substrate in neurons 2	8.11E-03	1.439	7319346	Cytoplasm	transporter
PAK2	p21 protein (Cdc42/Rac)-activated kinase 2	6.37E-03	1.528	7088889	Cytoplasm	kinase
PARP1	poly (ADP-ribose) polymerase 1	1.56E-03	1.572	7108423	Nucleus	enzyme
PARP4	poly (ADP-ribose) polymerase family, member 4	2.40E-03	1.846	7132172	Nucleus	enzyme
PCGF1	polycomb group ring finger 1	3.29E-02	1.624	7255389	Nucleus	other
PCYT1A	phosphate cytidylyltransferase 1, choline, alpha	3.70E-02	1.340	7094170	Cytoplasm	enzyme
PDE3B	phosphodiesterase 3B, cGMP-inhibited	9.64E-03	1.672	7035804	Cytoplasm	enzyme
PDGFC	platelet derived growth factor C	1.23E-02	1.914	7195414	Extracellular Space	growth factor
PDK1	pyruvate dehydrogenase kinase, isozyme 1	6.90E-03	1.599	7228718	Cytoplasm	kinase
PDK4	pyruvate dehydrogenase kinase, isozyme 4	3.87E-02	1.949	7261911	Cytoplasm	kinase
PDLIM5	PDZ and LIM domain 5	9.87E-03	1.340	7215036	Cytoplasm	other
PDLIM7	PDZ and LIM domain 7 (enigma)	1.88E-02	1.195	7155497	Cytoplasm	other
PDPN (includes EG:10630)	podoplanin	5.38E-03	3.320	7292786	Plasma Membrane	transporter
PFKFB4	6-phosphofructo-2-kinase/fructose-2,6-biphosphatase 4	1.09E-02	1.352	7340511	Cytoplasm	kinase
PFN1	profilin 1	2.08E-03	3.081	7079397	Cytoplasm	other
Pgap2	post-GPI attachment to proteins 2	4.22E-02	1.279	7034777	Cytoplasm	transporter
PHB2	prohibitin 2	5.66E-03	1.393	7258340	Cytoplasm	transcription regulator
PIM1	pim-1 oncogene	8.29E-04	1.630	7217331	Cytoplasm	kinase
PKIB	protein kinase (cAMP-dependent, catalytic) inhibitor beta	8.49E-03	1.753	7219186	unknown	other
PKN1	protein kinase N1	1.40E-03	1.479	7179966	Cytoplasm	kinase
PLA2G2D	phospholipase A2, group IID	5.20E-03	3.296	7280945	Extracellular Space	enzyme
PLA2G4A	phospholipase A2, group IVA (cytosolic, calcium-dependent)	1.48E-06	2.865	7112171	Cytoplasm	enzyme
PLAU	plasminogen activator, urokinase	6.42E-04	2.260	7136068	Extracellular Space	peptidase
PLBD1	phospholipase B domain containing 1	5.78E-03	2.215	7270537	Extracellular Space	other
PLCE1	phospholipase C, epsilon 1	1.61E-02	2.273	7041731	Cytoplasm	enzyme
PLD1	phospholipase D1, phosphatidylcholine-specific	4.84E-03	1.862	7192686	Cytoplasm	enzyme
PLD2	phospholipase D2	1.89E-02	1.255	7069249	Cytoplasm	enzyme
PLEKHO1	pleckstrin homology domain containing, family O member 1	1.25E-03	1.906	7211606	Plasma Membrane	other
PLIN2	perilipin 2	3.66E-03	2.931	7288291	Plasma Membrane	other
PLOD1	procollagen-lysine, 2-oxoglutarate 5-dioxygenase 1	1.06E-02	1.634	7292975	Cytoplasm	enzyme
PLP2	proteolipid protein 2 (colonic epithelium-enriched)	5.70E-03	5.236	7373726	Cytoplasm	transporter
PNRC1	proline-rich nuclear receptor coactivator 1	7.74E-03	1.191	7284803	Nucleus	other
POLD2	polymerase (DNA directed), delta 2, regulatory subunit 50kDa	1.15E-02	1.353	7127883	Nucleus	enzyme
POLD4	polymerase (DNA-directed), delta 4	8.57E-03	1.307	7039013	Nucleus	enzyme
POLR2G	polymerase (RNA) II (DNA directed) polypeptide G	4.19E-02	1.129	7060197	Nucleus	enzyme
PPIB	peptidylprolyl isomerase B (cyclophilin B)	4.58E-03	2.370	7337404	Cytoplasm	enzyme
PPP1CA	protein phosphatase 1, catalytic subunit, alpha isozyme	3.27E-02	2.019	7039002	Cytoplasm	phosphatase
PPP1R10	protein phosphatase 1, regulatory subunit 10	2.19E-02	1.126	7220449	Nucleus	other
PPP4C	protein phosphatase 4, catalytic subunit	2.03E-02	1.314	7057320	Cytoplasm	phosphatase
PPP4R1	protein phosphatase 4, regulatory subunit 1	6.01E-03	1.506	7358437	unknown	phosphatase
PRELP	proline/arginine-rich end leucine-rich repeat protein	1.11E-02	2.400	7111253	Extracellular Space	other
PRKAB1	protein kinase, AMP-activated, beta 1 non-catalytic subunit	1.16E-02	1.707	7098837	Nucleus	kinase
PRKCD	protein kinase C, delta	2.49E-04	4.146	7148661	Cytoplasm	kinase
PRKCH	protein kinase C, eta	3.80E-03	1.670	7299302	Cytoplasm	kinase
PRKD3	protein kinase D3	1.20E-03	2.078	7302673	unknown	kinase
PRR13	proline rich 13	5.04E-05	2.142	7321065	Nucleus	other
PSAP	prosaposin	1.40E-03	2.816	7218656	Extracellular Space	other
PSEN1	presenilin 1	2.99E-02	1.938	7300035	Plasma Membrane	peptidase
PSMA5	proteasome (prosome, macropain) subunit, alpha type, 5	4.68E-02	1.300	7197996	Cytoplasm	peptidase
PSMA7	proteasome (prosome, macropain) subunit, alpha type, 7	7.73E-03	1.254	7248774	Cytoplasm	peptidase
PSMB2	proteasome (prosome, macropain) subunit, beta type, 2	6.63E-03	1.332	7279564	Cytoplasm	peptidase
PSMB4	proteasome (prosome, macropain) subunit, beta type, 4	7.48E-03	1.372	7211368	Cytoplasm	peptidase
PSMB8	proteasome (prosome, macropain) subunit, beta type, 8 (large multifunctional peptidase 7)	5.38E-04	3.936	7220914	Cytoplasm	peptidase
PSMB9	proteasome (prosome, macropain) subunit, beta type, 9 (large multifunctional peptidase 2)	8.80E-10	8.188	7216935	Cytoplasm	peptidase
PSME1	proteasome (prosome, macropain) activator subunit 1 (PA28 alpha)	6.34E-03	1.918	7131912	Cytoplasm	other
PTAFR	platelet-activating factor receptor	3.74E-05	6.467	7291785	Plasma Membrane	G-protein coupled receptor
PTBP1	polypyrimidine tract binding protein 1	5.79E-03	1.893	7322434	Nucleus	enzyme
PTBP3	polypyrimidine tract binding protein 3	6.56E-04	3.366	7286995	Nucleus	other
PTGES	prostaglandin E synthase	4.24E-03	1.633	7237508	Cytoplasm	enzyme
PTGFRN	prostaglandin F2 receptor negative regulator	3.21E-04	1.412	7212112	Plasma Membrane	other
PTGS1	prostaglandin-endoperoxide synthase 1 (prostaglandin G/H synthase and cyclooxygenase)	1.07E-02	2.165	7226581	Cytoplasm	enzyme
PTGS2	prostaglandin-endoperoxide synthase 2 (prostaglandin G/H synthase and cyclooxygenase)	6.65E-04	3.280	7106132	Cytoplasm	enzyme
PTK2B (includes EG:19229)	PTK2B protein tyrosine kinase 2 beta	1.33E-04	2.565	7139296	Cytoplasm	kinase
PTPN1	protein tyrosine phosphatase, non-receptor type 1	3.45E-03	1.496	7235557	Cytoplasm	phosphatase
PTPN2	protein tyrosine phosphatase, non-receptor type 2	5.36E-03	1.748	7176768	Cytoplasm	phosphatase
PTPRC	protein tyrosine phosphatase, receptor type, C	2.78E-07	16.928	7111701	Plasma Membrane	phosphatase
PTPRO	protein tyrosine phosphatase, receptor type, O	3.49E-04	1.397	7259266	Plasma Membrane	phosphatase
PTTG1IP	pituitary tumor-transforming 1 interacting protein	2.49E-02	1.358	7221545	Nucleus	other
PYCARD	PYD and CARD domain containing	7.08E-03	2.390	7057636	Cytoplasm	transcription regulator
PYGL	phosphorylase, glycogen, liver	4.28E-06	7.939	7307499	Cytoplasm	enzyme
QARS	glutaminyl-tRNA synthetase	1.09E-02	1.452	7154214	Cytoplasm	enzyme
RAB13	RAB13, member RAS oncogene family	2.27E-04	3.607	7196380	Plasma Membrane	enzyme
RAB27A	RAB27A, member RAS oncogene family	8.06E-03	2.106	7337919	Cytoplasm	enzyme
RAB31	RAB31, member RAS oncogene family	1.28E-02	1.585	7366174	Cytoplasm	enzyme
RAB35	RAB35, member RAS oncogene family	4.24E-02	1.495	7102883	Cytoplasm	enzyme
RAB8B	RAB8B, member RAS oncogene family	1.04E-02	1.505	7346979	Cytoplasm	enzyme
RAC2	ras-related C3 botulinum toxin substrate 2 (rho family, small GTP binding protein Rac2)	2.31E-06	6.511	7329599	Cytoplasm	enzyme
RAP1B	RAP1B, member of RAS oncogene family	1.07E-02	1.560	7325438	Cytoplasm	enzyme
RARRES1	retinoic acid receptor responder (tazarotene induced) 1	1.01E-03	2.520	7209452	Plasma Membrane	other
RASSF1	Ras association (RalGDS/AF-6) domain family member 1	9.09E-03	1.269	7340175	Nucleus	other
RASSF9	Ras association (RalGDS/AF-6) domain family (N-terminal) member 9	3.48E-02	1.500	7314456	Cytoplasm	transporter
RBL2 (includes EG:100331892)	retinoblastoma-like 2 (p130)	2.86E-02	1.381	7183304	Nucleus	other
RBMS1	RNA binding motif, single stranded interacting protein 1	1.44E-02	1.890	7239391	Nucleus	other
RBP1	retinol binding protein 1, cellular	4.13E-02	1.769	7339552	Extracellular Space	transporter
RCBTB2	regulator of chromosome condensation (RCC1) and BTB (POZ) domain containing protein 2	1.71E-03	1.537	7133349	unknown	other
RELA	v-rel reticuloendotheliosis viral oncogene homolog A (avian)	1.49E-02	1.426	7039213	Nucleus	transcription regulator
REST	RE1-silencing transcription factor	1.43E-02	1.869	7124652	Nucleus	transcription regulator
REXO2	REX2, RNA exonuclease 2 homolog (S. cerevisiae)	9.36E-03	1.415	7345234	Cytoplasm	enzyme
RGS19	regulator of G-protein signaling 19	2.25E-02	1.406	7249028	Cytoplasm	other
RGS2 (includes EG:19735)	regulator of G-protein signaling 2, 24kDa	3.29E-03	1.657	7112009	Nucleus	other
RHOJ	ras homolog gene family, member J	1.80E-02	1.534	7299398	Cytoplasm	enzyme
RNASEH2B	ribonuclease H2, subunit B	1.81E-03	1.473	7132609	Nucleus	other
RNF114	ring finger protein 114	6.48E-03	1.859	7235527	unknown	other
RNF181	ring finger protein 181	2.76E-02	1.454	7265990	unknown	other
RNH1	ribonuclease/angiogenin inhibitor 1	4.05E-03	1.609	7058717	Cytoplasm	other
RPAP2	RNA polymerase II associated protein 2	3.70E-02	1.176	7122575	unknown	other
RPL10 (includes others)	ribosomal protein L10	2.17E-02	2.945	7385170	Cytoplasm	other
RPL18	ribosomal protein L18	6.66E-04	1.947	7031607	Cytoplasm	other
RPLP0	ribosomal protein, large, P0	8.75E-03	7.582	7102921	Cytoplasm	other
RPS6KB2	ribosomal protein S6 kinase, 70kDa, polypeptide 2	1.42E-03	1.150	7059441	Cytoplasm	kinase
RSAD2	radical S-adenosyl methionine domain containing 2	3.65E-02	3.207	7305174	Cytoplasm	enzyme
RUVBL1	RuvB-like 1 (E. coli)	1.75E-02	1.170	7255986	Nucleus	transcription regulator
RXRA	retinoid X receptor, alpha	9.17E-03	1.250	7225615	Nucleus	ligand-dependent nuclear receptor
S100A4	S100 calcium binding protein A4	3.55E-02	2.149	7196494	Cytoplasm	other
SCARB1	scavenger receptor class B, member 1	1.77E-02	1.329	7098067	Plasma Membrane	transporter
SCIN	scinderin	2.97E-05	18.328	7305966	Cytoplasm	other
SCPEP1	serine carboxypeptidase 1	2.77E-03	6.007	7081350	Cytoplasm	peptidase
SDAD1	SDA1 domain containing 1	4.87E-02	1.355	7116943	Nucleus	other
SDF4	stromal cell derived factor 4	1.95E-02	1.288	7282365	Cytoplasm	other
SEC11A	SEC11 homolog A (S. cerevisiae)	2.51E-03	2.164	7053629	Cytoplasm	peptidase
SEC31A	SEC31 homolog A (S. cerevisiae)	7.52E-04	1.263	7116506	Cytoplasm	other
SEC61A1	Sec61 alpha 1 subunit (S. cerevisiae)	5.51E-03	1.754	7267062	Cytoplasm	transporter
SECISBP2	SECIS binding protein 2	2.43E-02	1.179	7162381	Cytoplasm	translation regulator
SEMA4A	sema domain, immunoglobulin domain (Ig), transmembrane domain (TM) and short cytoplasmic domain, (semaphorin) 4A	1.90E-02	1.550	7210651	Plasma Membrane	other
SEPT1	septin 1	2.06E-03	1.443	7057471	Cytoplasm	enzyme
SEPT9	septin 9	3.98E-02	1.352	7073828	Cytoplasm	enzyme
SERP1	stress-associated endoplasmic reticulum protein 1	1.57E-02	1.425	7208907	Cytoplasm	other
SERPINA3	serpin peptidase inhibitor, clade A (alpha-1 antiproteinase, antitrypsin), member 3	1.39E-02	2.691	7301301	Extracellular Space	other
SERPING1	serpin peptidase inhibitor, clade G (C1 inhibitor), member 1	7.24E-05	20.503	7241130	Extracellular Space	other
SERTAD1	SERTA domain containing 1	2.57E-03	1.173	7029999	Nucleus	transcription regulator
SFT2D1	SFT2 domain containing 1	1.72E-02	1.455	7046634	unknown	other
SFXN2	sideroflexin 2	1.83E-02	1.091	7042607	Cytoplasm	transporter
SGK1	serum/glucocorticoid regulated kinase 1	4.26E-03	2.268	7045121	Cytoplasm	kinase
SGPL1	sphingosine-1-phosphate lyase 1	6.37E-03	2.485	7222819	Cytoplasm	enzyme
SHISA5	shisa homolog 5 (Xenopus laevis)	1.53E-04	2.607	7340534	Nucleus	other
SIRPA	signal-regulatory protein alpha	1.45E-02	1.797	7232517	Plasma Membrane	phosphatase
SKAP2	src kinase associated phosphoprotein 2	1.52E-04	2.456	7264776	Cytoplasm	other
SLA	Src-like-adaptor	6.79E-05	5.629	7328477	Plasma Membrane	other
SLC15A4	solute carrier family 15, member 4	1.56E-02	1.252	7097931	Cytoplasm	transporter
SLC16A6	solute carrier family 16, member 6 (monocarboxylic acid transporter 7)	3.34E-02	1.439	7073202	Plasma Membrane	transporter
SLC16A7	solute carrier family 16, member 7 (monocarboxylic acid transporter 2)	1.07E-03	1.898	7326050	Plasma Membrane	transporter
SLC1A3	solute carrier family 1 (glial high affinity glutamate transporter), member 3	1.49E-02	2.236	7204890	Plasma Membrane	transporter
SLC29A3	solute carrier family 29 (nucleoside transporters), member 3	3.50E-03	2.363	7222804	Plasma Membrane	transporter
SLC36A1	solute carrier family 36 (proton/amino acid symporter), member 1	1.34E-02	1.337	7067711	Plasma Membrane	transporter
SLC39A8	solute carrier family 39 (zinc transporter), member 8	4.21E-02	1.231	7199563	Extracellular Space	transporter
SLC3A2	solute carrier family 3 (activators of dibasic and neutral amino acid transport), member 2	1.95E-02	1.720	7060180	Plasma Membrane	transporter
SLC4A7	solute carrier family 4, sodium bicarbonate cotransporter, member 7	3.22E-03	1.666	7136592	Plasma Membrane	transporter
SLC7A7	solute carrier family 7 (amino acid transporter light chain, y+L system), member 7	6.59E-04	2.566	7138007	Plasma Membrane	transporter
SLC7A8	solute carrier family 7 (amino acid transporter light chain, L system), member 8	1.72E-02	1.719	7138066	Plasma Membrane	transporter
SLFN12	schlafen family member 12	3.04E-04	19.425	7070419	Nucleus	enzyme
SMPDL3A	sphingomyelin phosphodiesterase, acid-like 3A	1.88E-03	2.778	7219202	Extracellular Space	enzyme
SNAP29	synaptosomal-associated protein, 29kDa	1.60E-02	1.237	7095463	Cytoplasm	transporter
SNX20	sorting nexin 20	3.39E-02	1.456	7179377	unknown	other
SOAT1	sterol O-acyltransferase 1	1.72E-05	4.763	7112678	Cytoplasm	enzyme
SOD2	superoxide dismutase 2, mitochondrial	4.51E-02	1.878	7046351	Cytoplasm	enzyme
SP1	Sp1 transcription factor	3.09E-02	1.569	7321052	Nucleus	transcription regulator
SPARC	secreted protein, acidic, cysteine-rich (osteonectin)	2.73E-02	1.881	7077597	Extracellular Space	other
SPG21	spastic paraplegia 21 (autosomal recessive, Mast syndrome)	5.26E-04	1.659	7337329	Plasma Membrane	enzyme
SPI1 (includes EG:20375)	spleen focus forming virus (SFFV) proviral integration oncogene spi1	1.11E-03	2.168	7229922	Nucleus	transcription regulator
SPINT1	serine peptidase inhibitor, Kunitz type 1	4.10E-02	1.320	7231580	Extracellular Space	other
SRD5A3	steroid 5 alpha-reductase 3	1.53E-02	1.623	7124808	Cytoplasm	enzyme
SRGN	serglycin	3.06E-03	2.339	7222953	Extracellular Space	other
SRM	spermidine synthase	4.14E-02	1.432	7281489	Cytoplasm	enzyme
SSR4	signal sequence receptor, delta	7.94E-03	1.870	7378564	Cytoplasm	other
ST3GAL4	ST3 beta-galactoside alpha-2,3-sialyltransferase 4	4.34E-02	1.811	7343909	Cytoplasm	enzyme
STAM2	signal transducing adaptor molecule (SH3 domain and ITAM motif) 2	1.77E-02	1.207	7238896	Cytoplasm	other
STAP1	signal transducing adaptor family member 1	6.61E-04	4.242	7124313	Cytoplasm	other
STAT1	signal transducer and activator of transcription 1, 91kDa	2.11E-05	12.469	7362008	Nucleus	transcription regulator
STAT3	signal transducer and activator of transcription 3 (acute-phase response factor)	2.73E-04	2.535	7082775	Nucleus	transcription regulator
STK10	serine/threonine kinase 10	1.90E-04	2.014	7066057	Cytoplasm	kinase
STK17B	serine/threonine kinase 17b	2.28E-03	2.471	7362178	Nucleus	kinase
STK19	serine/threonine kinase 19	1.22E-02	1.183	7216840	Nucleus	kinase
STK38	serine/threonine kinase 38	3.04E-03	1.727	7221216	Cytoplasm	kinase
STOM	stomatin	1.13E-02	1.658	7237892	Plasma Membrane	other
STX3	syntaxin 3	1.13E-02	1.540	7060526	Plasma Membrane	transporter
STX7	syntaxin 7	5.73E-04	1.887	7044991	Plasma Membrane	transporter
STXBP2	syntaxin binding protein 2	7.95E-04	1.898	7099549	Plasma Membrane	transporter
SULF1	sulfatase 1	3.71E-02	1.418	7282767	Cytoplasm	enzyme
SULT1A1	sulfotransferase family, cytosolic, 1A, phenol-preferring, member 1	1.73E-03	2.003	7057289	Cytoplasm	enzyme
SYK	spleen tyrosine kinase	3.38E-04	2.446	7162313	Cytoplasm	kinase
TAB2	TGF-beta activated kinase 1/MAP3K7 binding protein 2	5.75E-03	1.329	7043932	Cytoplasm	other
TAF6	TAF6 RNA polymerase II, TATA box binding protein (TBP)-associated factor, 80kDa	3.04E-03	1.162	7100976	Nucleus	transcription regulator
TAGLN	transgelin	3.75E-02	5.496	7345054	Cytoplasm	other
TAGLN2	transgelin 2	5.18E-04	2.456	7107932	Cytoplasm	other
TALDO1	transaldolase 1	3.00E-03	1.709	7038449	Cytoplasm	enzyme
TAP1	transporter 1, ATP-binding cassette, sub-family B (MDR/TAP)	1.08E-06	4.289	7220923	Cytoplasm	transporter
TAPBP	TAP binding protein (tapasin)	4.77E-02	1.304	7221026	Cytoplasm	transporter
TBC1D14	TBC1 domain family, member 14	2.11E-02	1.310	7120016	unknown	other
TBC1D20	TBC1 domain family, member 20	3.24E-03	1.931	7233941	Nucleus	other
TBRG4	transforming growth factor beta regulator 4	1.03E-02	1.143	7128021	Cytoplasm	other
TCEB3	transcription elongation factor B (SIII), polypeptide 3 (110kDa, elongin A)	1.36E-02	1.489	7292095	Nucleus	transcription regulator
TCIRG1	T-cell, immune regulator 1, ATPase, H+ transporting, lysosomal V0 subunit A3	9.99E-05	2.044	7059399	Plasma Membrane	enzyme
TF	transferrin	3.83E-02	1.412	7349495	Extracellular Space	transporter
TGFB1 (includes EG:21803)	transforming growth factor, beta 1	3.67E-06	1.975	7029840	Extracellular Space	growth factor
TGFBR1	transforming growth factor, beta receptor 1	6.90E-04	3.403	7274897	Plasma Membrane	kinase
TGFBR2	transforming growth factor, beta receptor II (70/80kDa)	4.28E-04	3.087	7350630	Plasma Membrane	kinase
TGIF1	TGFB-induced factor homeobox 1	8.25E-04	2.553	7366702	Nucleus	transcription regulator
TIFA	TRAF-interacting protein with forkhead-associated domain	1.29E-03	2.947	7198992	unknown	other
TIMP1	TIMP metallopeptidase inhibitor 1	2.86E-05	7.960	7379138	Extracellular Space	other
TIMP2 (includes EG:21858)	TIMP metallopeptidase inhibitor 2	4.87E-02	1.320	7084878	Extracellular Space	other
TKT	transketolase	3.04E-02	1.814	7143103	Cytoplasm	enzyme
TLE3	transducin-like enhancer of split 3 (E(sp1) homolog, Drosophila)	7.62E-03	1.468	7336978	Nucleus	other
TLR2	toll-like receptor 2	4.77E-05	6.012	7210192	Plasma Membrane	transmembrane receptor
TLR3	toll-like receptor 3	8.65E-05	3.693	7145662	Plasma Membrane	transmembrane receptor
TLR4	toll-like receptor 4	8.16E-04	4.940	7276021	Plasma Membrane	transmembrane receptor
TMBIM1	transmembrane BAX inhibitor motif containing 1	2.24E-02	1.725	7363718	unknown	other
TMBIM6	transmembrane BAX inhibitor motif containing 6	8.91E-03	1.313	7320640	Nucleus	other
TMED3	transmembrane emp24 protein transport domain containing 3	2.66E-02	1.387	7348669	Cytoplasm	transporter
TMEM100	transmembrane protein 100	2.99E-03	1.788	7071108	unknown	other
TMEM123 (includes EG:114908)	transmembrane protein 123	1.68E-03	1.763	7332719	Plasma Membrane	other
TMEM176B	transmembrane protein 176B	7.31E-04	5.229	7264577	unknown	other
TMEM19	transmembrane protein 19	4.93E-02	1.211	7325131	unknown	other
TMEM43	transmembrane protein 43	1.07E-03	1.290	7256200	Nucleus	other
TMOD3	tropomodulin 3 (ubiquitous)	3.81E-03	1.422	7347608	Cytoplasm	other
TMPO	thymopoietin	3.98E-03	1.615	7323746	Nucleus	other
TNFRSF1A	tumor necrosis factor receptor superfamily, member 1A	2.27E-03	1.814	7258550	Plasma Membrane	transmembrane receptor
TNFRSF1B	tumor necrosis factor receptor superfamily, member 1B	1.12E-02	1.892	7292877	Plasma Membrane	transmembrane receptor
TNFSF13	tumor necrosis factor (ligand) superfamily, member 13	1.93E-02	2.215	7079135	Extracellular Space	cytokine
TNNT3	troponin T type 3 (skeletal, fast)	9.25E-03	1.418	7038618	Cytoplasm	other
TOP2A	topoisomerase (DNA) II alpha 170kDa	6.90E-03	4.678	7082363	Nucleus	enzyme
TOR1AIP1	torsin A interacting protein 1	2.44E-03	1.469	7112632	Nucleus	other
TOR1AIP2	torsin A interacting protein 2	2.54E-02	1.357	7106559	Cytoplasm	other
TP53 (includes EG:22059)	tumor protein p53	1.51E-02	2.461	7069036	Nucleus	transcription regulator
TP53INP1	tumor protein p53 inducible nuclear protein 1	2.91E-02	1.872	7272734	Nucleus	other
Tpm4	tropomyosin 4	2.44E-02	1.467	7149580	Cytoplasm	other
TPP1 (includes EG:1200)	tripeptidyl peptidase I	2.83E-02	1.737	7055467	Cytoplasm	peptidase
TRA2B	transformer 2 beta homolog (Drosophila)	4.31E-02	1.562	7089515	Nucleus	other
TRAM1	translocation associated membrane protein 1	7.79E-03	1.718	7271832	Cytoplasm	other
TRB@	T cell receptor beta locus	2.12E-02	1.697	7252919	Plasma Membrane	other
TRIM25	tripartite motif containing 25	1.53E-04	3.264	7071036	Cytoplasm	transcription regulator
TRIM26	tripartite motif containing 26	2.83E-02	1.243	7220358	Cytoplasm	other
TRIP10	thyroid hormone receptor interactor 10	4.99E-02	1.185	7369031	Cytoplasm	other
TRPC6	transient receptor potential cation channel, subfamily C, member 6	7.73E-04	2.811	7332774	Plasma Membrane	ion channel
TRPM2	transient receptor potential cation channel, subfamily M, member 2	8.25E-05	4.565	7217594	Plasma Membrane	ion channel
TRPV2	transient receptor potential cation channel, subfamily V, member 2	3.07E-02	1.196	7068475	Plasma Membrane	ion channel
TSPAN4	tetraspanin 4	1.23E-02	1.326	7038509	Plasma Membrane	other
TUBB	tubulin, beta class I	4.15E-02	1.908	7216635	Cytoplasm	other
TXN (includes EG:116484)	thioredoxin	1.74E-04	2.042	7286798	Cytoplasm	enzyme
TXNIP	thioredoxin interacting protein	7.51E-03	2.286	7197113	Cytoplasm	other
TYROBP	TYRO protein tyrosine kinase binding protein	2.02E-04	7.280	7030451	Plasma Membrane	other
UBA1	ubiquitin-like modifier activating enzyme 1	4.15E-02	1.594	7379235	Cytoplasm	enzyme
UBD	ubiquitin D	7.31E-04	4.321	7220285	Nucleus	other
UBL5	ubiquitin-like 5	2.73E-02	1.221	7333425	Cytoplasm	other
UBL7	ubiquitin-like 7 (bone marrow stromal cell-derived)	2.06E-02	1.521	7336711	unknown	other
UGGT1	UDP-glucose glycoprotein glucosyltransferase 1	4.87E-03	1.494	7361021	Cytoplasm	enzyme
UGT1A6	UDP glucuronosyltransferase 1 family, polypeptide A6	2.71E-04	2.331	7357340	Cytoplasm	enzyme
UTP14A	UTP14, U3 small nucleolar ribonucleoprotein, homolog A (yeast)	6.73E-03	1.141	7377494	Nucleus	other
UXT	ubiquitously-expressed, prefoldin-like chaperone	4.74E-02	1.312	7379185	Cytoplasm	other
VAMP8	vesicle-associated membrane protein 8 (endobrevin)	1.55E-02	3.401	7266012	Plasma Membrane	other
VAV1	vav 1 guanine nucleotide exchange factor	4.36E-05	4.046	7369033	Nucleus	transcription regulator
VCAM1	vascular cell adhesion molecule 1	7.38E-03	2.273	7213140	Plasma Membrane	other
VCAN	versican	4.34E-02	1.735	7202072	Extracellular Space	other
VGLL4	vestigial like 4 (Drosophila)	1.41E-03	1.476	7268578	Nucleus	other
VIM	vimentin	1.10E-03	3.510	7160355	Cytoplasm	other
Vmn1r26	vomeronasal 1 receptor 26	3.33E-02	1.686	7254184	Plasma Membrane	transmembrane receptor
VPS54 (includes EG:245944)	vacuolar protein sorting 54 homolog (S. cerevisiae)	6.17E-04	1.855	7121599	unknown	other
VRK1	vaccinia related kinase 1	3.82E-02	1.281	7301439	Nucleus	kinase
VRK3	vaccinia related kinase 3	1.85E-02	1.572	7031356	Nucleus	kinase
WDR1	WD repeat domain 1	2.19E-02	1.923	7119867	Extracellular Space	other
WIPF1	WAS/WASL interacting protein family, member 1	4.04E-04	1.539	7240277	Cytoplasm	other
XBP1 (includes EG:140614)	X-box binding protein 1	2.93E-03	2.056	7120646	Nucleus	transcription regulator
XPNPEP1	X-prolyl aminopeptidase (aminopeptidase P) 1, soluble	4.30E-02	1.429	7063816	Cytoplasm	peptidase
ZFP36L1	zinc finger protein 36, C3H type-like 1	1.05E-02	1.715	7308310	Nucleus	transcription regulator
ZNF384	zinc finger protein 384	1.12E-02	1.309	7258406	Nucleus	transcription regulator
ZUFSP	zinc finger with UFM1-specific peptidase domain	2.99E-02	1.334	7223055	unknown	other
