# Supplementary material for: Gene Expression in the Spinal Cord in Female Lewis Rats with Experimental Autoimmune Encephalomyelitis Induced with Myelin Basic Protein
Source: PLoS One. 2012 Nov 6;7(11):e48555. doi: 10.1371/journal.pone.0048555 (PMC3491034; doi:10.1371/journal.pone.0048555)
Supplement: Table S2 — (XLSX) [file pone.0048555.s022.xlsx]

## Sheet: Sheet1
Symbol	Entrez Gene Name	p-value	Fold Change	ID	Location	Type(s)
AACS	acetoacetyl-CoA synthetase	2.39E-02	0.763	-1.310	Cytoplasm	enzyme
ABCA2	ATP-binding cassette, sub-family A (ABC1), member 2	9.08E-03	0.728	-1.375	Plasma Membrane	transporter
ABCA5	ATP-binding cassette, sub-family A (ABC1), member 5	1.34E-03	0.480	-2.084	Plasma Membrane	transporter
ABCA7	ATP-binding cassette, sub-family A (ABC1), member 7	3.78E-02	0.794	-1.259	Plasma Membrane	transporter
ABCB10	ATP-binding cassette, sub-family B (MDR/TAP), member 10	2.94E-03	0.773	-1.294	Cytoplasm	transporter
ABCB7	ATP-binding cassette, sub-family B (MDR/TAP), member 7	1.32E-02	0.701	-1.427	Cytoplasm	transporter
ABCC8	ATP-binding cassette, sub-family C (CFTR/MRP), member 8	1.61E-02	0.887	-1.127	Plasma Membrane	transporter
ABCD2	ATP-binding cassette, sub-family D (ALD), member 2	1.66E-02	0.395	-2.533	Cytoplasm	transporter
ABCD3	ATP-binding cassette, sub-family D (ALD), member 3	4.69E-03	0.611	-1.636	Cytoplasm	transporter
ABCG2	ATP-binding cassette, sub-family G (WHITE), member 2	2.48E-02	0.871	-1.148	Plasma Membrane	transporter
ABI2	abl-interactor 2	7.48E-03	0.672	-1.489	Cytoplasm	other
ACBD4	acyl-CoA binding domain containing 4	4.73E-02	0.913	-1.095	unknown	other
ACBD6	acyl-CoA binding domain containing 6	1.76E-03	0.719	-1.391	unknown	other
Accn1	amiloride-sensitive cation channel 1, neuronal (degenerin)	9.83E-03	0.713	-1.403	Plasma Membrane	ion channel
ACSL3	acyl-CoA synthetase long-chain family member 3	3.07E-03	0.506	-1.976	Cytoplasm	enzyme
ACSM3	acyl-CoA synthetase medium-chain family member 3	1.23E-02	0.760	-1.316	Cytoplasm	enzyme
ACVR1C	activin A receptor, type IC	1.78E-03	0.601	-1.665	Plasma Membrane	kinase
ADARB1	adenosine deaminase, RNA-specific, B1	1.81E-02	0.690	-1.450	Nucleus	enzyme
ADCY5	adenylate cyclase 5	1.11E-02	0.846	-1.183	Plasma Membrane	enzyme
ADCY8	adenylate cyclase 8 (brain)	1.82E-02	0.660	-1.515	Plasma Membrane	enzyme
ADD2	adducin 2 (beta)	4.81E-02	0.770	-1.299	Cytoplasm	other
ADI1 (includes EG:104923)	acireductone dioxygenase 1	2.35E-02	0.712	-1.404	Nucleus	enzyme
ADRA1A	adrenergic, alpha-1A-, receptor	2.97E-02	0.641	-1.561	Plasma Membrane	G-protein coupled receptor
ADRA1D	adrenergic, alpha-1D-, receptor	3.03E-04	0.799	-1.252	Plasma Membrane	G-protein coupled receptor
AES	amino-terminal enhancer of split	9.40E-04	0.701	-1.426	Nucleus	transcription regulator
AGRN	agrin	7.61E-03	0.835	-1.198	Plasma Membrane	other
AHI1	Abelson helper integration site 1	3.94E-02	0.682	-1.466	Cytoplasm	other
AIFM1	apoptosis-inducing factor, mitochondrion-associated, 1	9.22E-03	0.768	-1.301	Cytoplasm	enzyme
AIFM3	apoptosis-inducing factor, mitochondrion-associated, 3	4.93E-02	0.795	-1.258	Cytoplasm	enzyme
AKAP12	A kinase (PRKA) anchor protein 12	1.14E-03	0.807	-1.239	Cytoplasm	transporter
AKAP5	A kinase (PRKA) anchor protein 5	3.67E-04	0.535	-1.870	Plasma Membrane	other
AKAP7	A kinase (PRKA) anchor protein 7	4.08E-02	0.770	-1.299	Plasma Membrane	other
AKAP8L	A kinase (PRKA) anchor protein 8-like	2.35E-03	0.861	-1.162	Nucleus	other
ALAD	aminolevulinate dehydratase	2.38E-02	0.683	-1.464	Cytoplasm	enzyme
ALDH1A1	aldehyde dehydrogenase 1 family, member A1	1.24E-02	0.528	-1.893	Cytoplasm	enzyme
ALDOA	aldolase A, fructose-bisphosphate	5.21E-03	0.750	-1.334	Cytoplasm	enzyme
AMN1 (includes EG:196394)	antagonist of mitotic exit network 1 homolog (S. cerevisiae)	1.40E-02	0.617	-1.621	Plasma Membrane	other
ANGPT1	angiopoietin 1	1.78E-02	0.632	-1.583	Extracellular Space	growth factor
APBA2	amyloid beta (A4) precursor protein-binding, family A, member 2	3.24E-02	0.724	-1.382	Cytoplasm	transporter
APC	adenomatous polyposis coli	2.12E-02	0.733	-1.365	Nucleus	enzyme
APLN	apelin	1.55E-02	0.573	-1.745	Extracellular Space	other
APOM	apolipoprotein M	3.59E-02	0.852	-1.174	Plasma Membrane	transporter
AQP11	aquaporin 11	2.96E-02	0.700	-1.428	Plasma Membrane	transporter
AR	androgen receptor	7.78E-04	0.755	-1.325	Nucleus	ligand-dependent nuclear receptor
ARFIP1	ADP-ribosylation factor interacting protein 1	1.83E-02	0.705	-1.418	Cytoplasm	other
ARHGAP20	Rho GTPase activating protein 20	4.02E-02	0.797	-1.255	Cytoplasm	other
ARHGAP29	Rho GTPase activating protein 29	1.87E-02	0.793	-1.261	Cytoplasm	other
ARHGEF25	Rho guanine nucleotide exchange factor (GEF) 25	1.70E-03	0.759	-1.318	Cytoplasm	other
ARHGEF7	Rho guanine nucleotide exchange factor (GEF) 7	1.64E-03	0.815	-1.226	Cytoplasm	other
ARHGEF9	Cdc42 guanine nucleotide exchange factor (GEF) 9	4.87E-03	0.623	-1.604	Cytoplasm	other
ARL1	ADP-ribosylation factor-like 1	3.94E-02	0.844	-1.185	Cytoplasm	enzyme
ARL2	ADP-ribosylation factor-like 2	1.35E-02	0.699	-1.430	Cytoplasm	enzyme
ARL3	ADP-ribosylation factor-like 3	3.86E-03	0.658	-1.520	Cytoplasm	enzyme
ARMCX1	armadillo repeat containing, X-linked 1	5.66E-04	0.439	-2.278	unknown	other
ARMCX2	armadillo repeat containing, X-linked 2	2.45E-03	0.761	-1.313	unknown	other
ARMCX3	armadillo repeat containing, X-linked 3	1.80E-03	0.607	-1.647	Cytoplasm	other
ARPP21	cAMP-regulated phosphoprotein, 21kDa	3.81E-02	0.600	-1.668	Cytoplasm	other
ASB4	ankyrin repeat and SOCS box containing 4	1.11E-02	0.771	-1.297	Nucleus	transcription regulator
ASPH	aspartate beta-hydroxylase	3.15E-02	0.557	-1.795	Cytoplasm	enzyme
ATN1	atrophin 1	1.58E-02	0.767	-1.304	Nucleus	transcription regulator
ATP2B2	ATPase, Ca++ transporting, plasma membrane 2	2.11E-02	0.713	-1.402	Plasma Membrane	transporter
ATP2C1	ATPase, Ca++ transporting, type 2C, member 1	2.40E-02	0.830	-1.205	Cytoplasm	transporter
ATP5J	ATP synthase, H+ transporting, mitochondrial Fo complex, subunit F6	4.76E-03	0.772	-1.295	Cytoplasm	transporter
ATP5S	ATP synthase, H+ transporting, mitochondrial Fo complex, subunit s (factor B)	2.40E-02	0.578	-1.729	Cytoplasm	transporter
ATP6V1G2	ATPase, H+ transporting, lysosomal 13kDa, V1 subunit G2	3.03E-03	0.559	-1.789	Cytoplasm	transporter
B4GALNT1	beta-1,4-N-acetyl-galactosaminyl transferase 1	5.70E-03	0.812	-1.232	Cytoplasm	enzyme
BABAM1	BRISC and BRCA1 A complex member 1	2.98E-02	0.916	-1.092	Nucleus	other
BBS7	Bardet-Biedl syndrome 7	2.03E-02	0.772	-1.295	Cytoplasm	other
BCAN	brevican	3.38E-02	0.620	-1.613	Extracellular Space	other
BCAR1	breast cancer anti-estrogen resistance 1	3.15E-02	0.852	-1.174	Plasma Membrane	other
BECN1	beclin 1, autophagy related	3.36E-02	0.859	-1.164	Cytoplasm	other
BEX2	brain expressed X-linked 2	2.90E-02	0.741	-1.349	Nucleus	other
BHLHB9	basic helix-loop-helix domain containing, class B, 9	2.58E-03	0.494	-2.023	unknown	other
BIN1	bridging integrator 1	3.39E-03	0.654	-1.529	Nucleus	other
BMPR1A	bone morphogenetic protein receptor, type IA	3.76E-02	0.786	-1.272	Plasma Membrane	kinase
BOD1	biorientation of chromosomes in cell division 1	9.05E-03	0.806	-1.241	Nucleus	other
BOK	BCL2-related ovarian killer	3.03E-03	0.823	-1.215	Cytoplasm	other
BRS3	bombesin-like receptor 3	3.02E-02	0.818	-1.223	Plasma Membrane	G-protein coupled receptor
BTBD10	BTB (POZ) domain containing 10	5.40E-03	0.607	-1.648	unknown	ion channel
BTD	biotinidase	3.19E-02	0.811	-1.233	Extracellular Space	enzyme
BTRC	beta-transducin repeat containing	4.00E-02	0.827	-1.209	Cytoplasm	enzyme
BZW1	basic leucine zipper and W2 domains 1	9.88E-03	0.824	-1.213	Cytoplasm	translation regulator
CA11	carbonic anhydrase XI	2.05E-02	0.779	-1.284	Extracellular Space	enzyme
CA8	carbonic anhydrase VIII	2.60E-02	0.585	-1.709	Cytoplasm	enzyme
CACNA1B	calcium channel, voltage-dependent, N type, alpha 1B subunit	2.76E-02	0.805	-1.243	Plasma Membrane	ion channel
CACNA1C	calcium channel, voltage-dependent, L type, alpha 1C subunit	2.05E-03	0.768	-1.301	Plasma Membrane	ion channel
CACNA1D	calcium channel, voltage-dependent, L type, alpha 1D subunit	4.16E-02	0.752	-1.330	Plasma Membrane	ion channel
CACNA1G	calcium channel, voltage-dependent, T type, alpha 1G subunit	1.33E-04	0.757	-1.320	Plasma Membrane	ion channel
CACNA1H	calcium channel, voltage-dependent, T type, alpha 1H subunit	7.17E-03	0.769	-1.301	Plasma Membrane	ion channel
CACNA2D1	calcium channel, voltage-dependent, alpha 2/delta subunit 1	1.53E-03	0.516	-1.939	Plasma Membrane	ion channel
CACNA2D2	calcium channel, voltage-dependent, alpha 2/delta subunit 2	1.06E-02	0.725	-1.378	Plasma Membrane	ion channel
CACNB1	calcium channel, voltage-dependent, beta 1 subunit	1.60E-02	0.772	-1.296	Plasma Membrane	ion channel
CACNB2	calcium channel, voltage-dependent, beta 2 subunit	1.32E-02	0.741	-1.350	Plasma Membrane	ion channel
CACNG5	calcium channel, voltage-dependent, gamma subunit 5	3.53E-02	0.849	-1.177	Plasma Membrane	ion channel
CACNG7	calcium channel, voltage-dependent, gamma subunit 7	2.38E-02	0.659	-1.518	Plasma Membrane	ion channel
CACYBP	calcyclin binding protein	1.27E-02	0.635	-1.576	Nucleus	other
CALB1	calbindin 1, 28kDa	4.89E-03	0.477	-2.096	Cytoplasm	other
CALB2	calbindin 2	6.31E-03	0.566	-1.766	Cytoplasm	other
Calcb	calcitonin-related polypeptide, beta	1.76E-03	0.492	-2.031	Extracellular Space	other
Calm1 (includes others)	calmodulin 1	4.60E-03	0.798	-1.253	Nucleus	other
CALY	calcyon neuron-specific vesicular protein	6.99E-03	0.740	-1.351	Plasma Membrane	other
CAMK1G	calcium/calmodulin-dependent protein kinase IG	4.57E-02	0.777	-1.288	Cytoplasm	kinase
CAMKK1	calcium/calmodulin-dependent protein kinase kinase 1, alpha	8.77E-03	0.670	-1.492	Cytoplasm	kinase
CAMKV	CaM kinase-like vesicle-associated	9.32E-03	0.682	-1.465	unknown	kinase
CAND1	cullin-associated and neddylation-dissociated 1	1.19E-02	0.686	-1.457	Cytoplasm	transcription regulator
CARTPT	CART prepropeptide	2.49E-03	0.655	-1.526	Extracellular Space	other
CASC3	cancer susceptibility candidate 3	1.13E-02	0.851	-1.174	Nucleus	other
CASK	calcium/calmodulin-dependent serine protein kinase (MAGUK family)	1.38E-03	0.788	-1.269	Plasma Membrane	kinase
CASKIN1	CASK interacting protein 1	3.37E-03	0.714	-1.400	Nucleus	transcription regulator
CASQ2	calsequestrin 2 (cardiac muscle)	7.24E-03	0.750	-1.333	Cytoplasm	other
CBR1	carbonyl reductase 1	4.54E-02	0.687	-1.456	Cytoplasm	enzyme
CBX6	chromobox homolog 6	7.35E-03	0.813	-1.230	Nucleus	other
CCDC41	coiled-coil domain containing 41	1.70E-02	0.616	-1.623	unknown	other
CCDC82	coiled-coil domain containing 82	8.75E-03	0.731	-1.368	unknown	other
CCK	cholecystokinin	2.20E-03	0.691	-1.447	Extracellular Space	other
CCR3	chemokine (C-C motif) receptor 3	1.20E-02	0.832	-1.202	Plasma Membrane	G-protein coupled receptor
CD46	CD46 molecule, complement regulatory protein	4.08E-02	0.779	-1.284	Plasma Membrane	other
CD55	CD55 molecule, decay accelerating factor for complement (Cromer blood group)	6.75E-03	0.753	-1.328	Plasma Membrane	other
CD99L2	CD99 molecule-like 2	4.38E-02	0.774	-1.291	Plasma Membrane	other
CDADC1	cytidine and dCMP deaminase domain containing 1	2.28E-02	0.551	-1.816	unknown	kinase
CDC37L1	cell division cycle 37 homolog (S. cerevisiae)-like 1	3.40E-02	0.704	-1.421	Cytoplasm	other
CDH20	cadherin 20, type 2	2.27E-02	0.606	-1.650	Plasma Membrane	other
CDH6	cadherin 6, type 2, K-cadherin (fetal kidney)	1.29E-02	0.583	-1.715	Plasma Membrane	other
CDH7	cadherin 7, type 2	1.12E-02	0.471	-2.123	Plasma Membrane	other
CDKL2	cyclin-dependent kinase-like 2 (CDC2-related kinase)	3.21E-03	0.688	-1.454	Nucleus	kinase
CDKL3	cyclin-dependent kinase-like 3	8.71E-03	0.566	-1.766	Cytoplasm	kinase
CDKN1C	cyclin-dependent kinase inhibitor 1C (p57, Kip2)	5.44E-03	0.728	-1.374	Nucleus	other
CDS1	CDP-diacylglycerol synthase (phosphatidate cytidylyltransferase) 1	4.53E-02	0.673	-1.485	Cytoplasm	enzyme
CDS2	CDP-diacylglycerol synthase (phosphatidate cytidylyltransferase) 2	1.24E-02	0.801	-1.249	Cytoplasm	enzyme
CEP170	centrosomal protein 170kDa	2.60E-02	0.765	-1.307	Nucleus	other
CEP70	centrosomal protein 70kDa	1.85E-03	0.620	-1.613	Cytoplasm	other
CGA	glycoprotein hormones, alpha polypeptide	1.22E-02	0.786	-1.272	Extracellular Space	other
CGREF1	cell growth regulator with EF-hand domain 1	3.41E-02	0.724	-1.380	Extracellular Space	other
CHADL	chondroadherin-like	3.37E-02	0.884	-1.131	Nucleus	other
CHCHD10	coiled-coil-helix-coiled-coil-helix domain containing 10	2.05E-02	0.727	-1.376	Cytoplasm	other
CHCHD4	coiled-coil-helix-coiled-coil-helix domain containing 4	2.83E-02	0.704	-1.420	Cytoplasm	other
CHGA	chromogranin A (parathyroid secretory protein 1)	2.92E-02	0.686	-1.458	Extracellular Space	other
CHGB	chromogranin B (secretogranin 1)	1.22E-02	0.643	-1.554	Extracellular Space	other
CHM	choroideremia (Rab escort protein 1)	2.02E-02	0.681	-1.468	Cytoplasm	enzyme
CHP	calcium binding protein P22	1.25E-02	0.775	-1.290	Cytoplasm	transporter
CHRM3	cholinergic receptor, muscarinic 3	2.64E-02	0.615	-1.626	Plasma Membrane	G-protein coupled receptor
CHRNA3	cholinergic receptor, nicotinic, alpha 3	9.90E-03	0.699	-1.430	Plasma Membrane	transmembrane receptor
CHRNA7	cholinergic receptor, nicotinic, alpha 7	3.26E-03	0.797	-1.255	Plasma Membrane	transmembrane receptor
CHRNB2	cholinergic receptor, nicotinic, beta 2 (neuronal)	1.60E-02	0.780	-1.283	Plasma Membrane	transmembrane receptor
CIT	citron (rho-interacting, serine/threonine kinase 21)	6.99E-04	0.613	-1.630	Cytoplasm	kinase
CITED1	Cbp/p300-interacting transactivator, with Glu/Asp-rich carboxy-terminal domain, 1	3.11E-02	0.510	-1.960	Nucleus	transcription regulator
CLCC1	chloride channel CLIC-like 1	1.46E-02	0.768	-1.302	Cytoplasm	ion channel
CLCN1	chloride channel 1, skeletal muscle	1.77E-02	0.817	-1.225	Plasma Membrane	ion channel
CLCN2	chloride channel 2	2.16E-02	0.817	-1.225	Plasma Membrane	ion channel
CLDN14	claudin 14	2.47E-02	0.683	-1.465	Plasma Membrane	other
CLIC5	chloride intracellular channel 5	4.08E-02	0.748	-1.337	Cytoplasm	ion channel
CLIP2	CAP-GLY domain containing linker protein 2	1.88E-02	0.816	-1.225	Cytoplasm	transcription regulator
CLIP4	CAP-GLY domain containing linker protein family, member 4	4.34E-02	0.749	-1.336	unknown	other
CLPX	ClpX caseinolytic peptidase X homolog (E. coli)	1.06E-02	0.826	-1.211	Cytoplasm	enzyme
CLSTN3	calsyntenin 3	2.32E-02	0.682	-1.466	Plasma Membrane	other
CLTB	clathrin, light chain B	2.80E-02	0.801	-1.249	Plasma Membrane	other
CLUAP1	clusterin associated protein 1	1.24E-03	0.657	-1.523	unknown	other
CNKSR2	connector enhancer of kinase suppressor of Ras 2	1.63E-03	0.582	-1.717	Plasma Membrane	other
CNTN2	contactin 2 (axonal)	2.71E-02	0.739	-1.353	Plasma Membrane	other
CNTN4	contactin 4	1.48E-02	0.487	-2.055	Plasma Membrane	enzyme
CNTN6	contactin 6	4.78E-03	0.463	-2.160	Plasma Membrane	enzyme
CNTNAP1	contactin associated protein 1	6.91E-03	0.695	-1.439	Plasma Membrane	other
COG3 (includes EG:33562)	component of oligomeric golgi complex 3	6.68E-03	0.810	-1.234	Cytoplasm	transporter
COL23A1	collagen, type XXIII, alpha 1	2.32E-02	0.846	-1.182	Plasma Membrane	other
COPS2	COP9 constitutive photomorphogenic homolog subunit 2 (Arabidopsis)	3.43E-02	0.756	-1.322	Cytoplasm	transcription regulator
COQ10B	coenzyme Q10 homolog B (S. cerevisiae)	4.45E-02	0.663	-1.508	Cytoplasm	other
COQ3	coenzyme Q3 homolog, methyltransferase (S. cerevisiae)	1.92E-03	0.688	-1.453	Cytoplasm	enzyme
COQ7	coenzyme Q7 homolog, ubiquinone (yeast)	2.99E-02	0.757	-1.322	Cytoplasm	other
CORO2A	coronin, actin binding protein, 2A	4.66E-02	0.851	-1.176	Cytoplasm	other
COX6A2	cytochrome c oxidase subunit VIa polypeptide 2	3.15E-02	0.681	-1.469	Cytoplasm	enzyme
CPLX1	complexin 1	4.50E-03	0.571	-1.752	Plasma Membrane	transporter
CPLX2	complexin 2	7.63E-03	0.695	-1.438	Cytoplasm	other
CPT1B	carnitine palmitoyltransferase 1B (muscle)	1.28E-02	0.856	-1.168	Cytoplasm	enzyme
Crem	cAMP responsive element modulator	2.14E-02	0.911	-1.097	Nucleus	other
CRLS1	cardiolipin synthase 1	3.82E-02	0.755	-1.325	Cytoplasm	enzyme
CRY2	cryptochrome 2 (photolyase-like)	6.40E-03	0.826	-1.210	Nucleus	enzyme
CRYZL1	crystallin, zeta (quinone reductase)-like 1	5.78E-03	0.455	-2.196	Cytoplasm	enzyme
CSAD	cysteine sulfinic acid decarboxylase	1.16E-02	0.875	-1.142	unknown	enzyme
CSNK1G2	casein kinase 1, gamma 2	4.74E-02	0.906	-1.104	Cytoplasm	kinase
CSNK2A1	casein kinase 2, alpha 1 polypeptide	1.26E-03	0.906	-1.103	Cytoplasm	kinase
CTTN	cortactin	4.61E-03	0.749	-1.336	Plasma Membrane	other
CUEDC1	CUE domain containing 1	8.51E-03	0.741	-1.349	unknown	other
CUL5	cullin 5	1.92E-02	0.664	-1.506	Nucleus	ion channel
CWC15 (includes EG:300361)	CWC15 spliceosome-associated protein homolog (S. cerevisiae)	1.54E-02	0.655	-1.528	Nucleus	other
CXXC4	CXXC finger protein 4	1.73E-04	0.541	-1.850	Cytoplasm	other
CXXC5	CXXC finger protein 5	1.01E-02	0.671	-1.490	unknown	other
CYP4X1	cytochrome P450, family 4, subfamily X, polypeptide 1	9.71E-03	0.696	-1.437	Cytoplasm	enzyme
CYP51A1	cytochrome P450, family 51, subfamily A, polypeptide 1	2.31E-03	0.350	-2.857	Cytoplasm	enzyme
CYSLTR2	cysteinyl leukotriene receptor 2	2.77E-02	0.607	-1.648	Plasma Membrane	G-protein coupled receptor
DAB2IP	DAB2 interacting protein	4.58E-02	0.761	-1.314	Plasma Membrane	other
DAO	D-amino-acid oxidase	1.68E-02	0.628	-1.593	Cytoplasm	enzyme
DAPK3	death-associated protein kinase 3	1.05E-02	0.891	-1.122	Cytoplasm	kinase
DBI	diazepam binding inhibitor (GABA receptor modulator, acyl-CoA binding protein)	2.37E-02	0.642	-1.558	Cytoplasm	other
DBN1	drebrin 1	2.80E-02	0.790	-1.265	Cytoplasm	other
DCBLD2	discoidin, CUB and LCCL domain containing 2	3.29E-03	0.699	-1.431	Plasma Membrane	other
DCK	deoxycytidine kinase	3.81E-02	0.811	-1.234	Nucleus	kinase
DCTN1	dynactin 1	3.05E-03	0.773	-1.293	Cytoplasm	other
DCX	doublecortin	2.42E-03	0.552	-1.812	Cytoplasm	other
DDC	dopa decarboxylase (aromatic L-amino acid decarboxylase)	3.69E-03	0.645	-1.550	Cytoplasm	enzyme
DDIT3	DNA-damage-inducible transcript 3	2.82E-02	0.746	-1.340	Nucleus	transcription regulator
DDX1	DEAD (Asp-Glu-Ala-Asp) box polypeptide 1	6.94E-03	0.690	-1.449	Nucleus	enzyme
DDX25	DEAD (Asp-Glu-Ala-Asp) box polypeptide 25	5.90E-03	0.720	-1.388	Nucleus	enzyme
DFFB	DNA fragmentation factor, 40kDa, beta polypeptide (caspase-activated DNase)	1.61E-02	0.736	-1.358	Nucleus	enzyme
DGCR2	DiGeorge syndrome critical region gene 2	1.95E-02	0.850	-1.177	Plasma Membrane	other
DGKG	diacylglycerol kinase, gamma 90kDa	1.35E-03	0.708	-1.413	Cytoplasm	kinase
DGKI	diacylglycerol kinase, iota	3.72E-02	0.742	-1.348	Cytoplasm	kinase
DHCR7	7-dehydrocholesterol reductase	2.39E-03	0.565	-1.771	Cytoplasm	enzyme
DHX30	DEAH (Asp-Glu-Ala-His) box polypeptide 30	2.53E-02	0.892	-1.121	Nucleus	enzyme
DHX40	DEAH (Asp-Glu-Ala-His) box polypeptide 40	2.70E-02	0.715	-1.400	unknown	enzyme
DIO2	deiodinase, iodothyronine, type II	7.04E-05	0.567	-1.763	Cytoplasm	enzyme
DLD	dihydrolipoamide dehydrogenase	6.96E-03	0.635	-1.575	Cytoplasm	enzyme
DLG1	discs, large homolog 1 (Drosophila)	2.16E-03	0.655	-1.527	Plasma Membrane	kinase
DLG3	discs, large homolog 3 (Drosophila)	1.51E-03	0.704	-1.421	Plasma Membrane	kinase
DLG4	discs, large homolog 4 (Drosophila)	4.20E-03	0.764	-1.309	Plasma Membrane	kinase
DLGAP2	discs, large (Drosophila) homolog-associated protein 2	5.87E-03	0.781	-1.280	Plasma Membrane	other
DNAJA2	DnaJ (Hsp40) homolog, subfamily A, member 2	1.64E-02	0.733	-1.365	Nucleus	enzyme
DNAJB9	DnaJ (Hsp40) homolog, subfamily B, member 9	4.81E-03	0.692	-1.444	Nucleus	other
DNAJC21	DnaJ (Hsp40) homolog, subfamily C, member 21	4.91E-03	0.662	-1.511	unknown	other
DNER	delta/notch-like EGF repeat containing	3.00E-02	0.744	-1.344	Plasma Membrane	transmembrane receptor
DNM1	dynamin 1	3.00E-02	0.771	-1.298	Cytoplasm	enzyme
DNM1L	dynamin 1-like	3.38E-02	0.702	-1.425	Cytoplasm	enzyme
DNM3	dynamin 3	1.32E-02	0.652	-1.533	Cytoplasm	enzyme
DPP10	dipeptidyl-peptidase 10 (non-functional)	1.19E-03	0.442	-2.263	unknown	peptidase
DPY30	dpy-30 homolog (C. elegans)	2.48E-02	0.676	-1.478	Nucleus	other
DPYSL5	dihydropyrimidinase-like 5	9.03E-03	0.630	-1.587	Cytoplasm	enzyme
DRD5	dopamine receptor D5	1.19E-03	0.620	-1.613	Plasma Membrane	G-protein coupled receptor
DRG1	developmentally regulated GTP binding protein 1	9.40E-04	0.677	-1.477	Cytoplasm	other
DSTYK	dual serine/threonine and tyrosine protein kinase	2.98E-02	0.814	-1.229	Cytoplasm	kinase
DUSP26	dual specificity phosphatase 26 (putative)	4.62E-02	0.697	-1.434	Cytoplasm	enzyme
DYNC1I1	dynein, cytoplasmic 1, intermediate chain 1	1.38E-02	0.660	-1.514	Cytoplasm	other
DYNC1I2	dynein, cytoplasmic 1, intermediate chain 2	1.01E-02	0.768	-1.303	Cytoplasm	other
DYNC2LI1	dynein, cytoplasmic 2, light intermediate chain 1	3.01E-02	0.689	-1.451	Cytoplasm	other
DYNLL2	dynein, light chain, LC8-type 2	2.65E-03	0.581	-1.722	Cytoplasm	other
DYNLRB1	dynein, light chain, roadblock-type 1	9.87E-03	0.844	-1.184	Cytoplasm	other
DYNLT3	dynein, light chain, Tctex-type 3	1.51E-02	0.660	-1.515	Cytoplasm	other
ECE2	endothelin converting enzyme 2	2.52E-03	0.753	-1.328	Plasma Membrane	peptidase
ECHDC1	enoyl CoA hydratase domain containing 1	3.79E-03	0.593	-1.688	unknown	other
EEF1A2	eukaryotic translation elongation factor 1 alpha 2	1.14E-02	0.677	-1.478	Cytoplasm	translation regulator
EFNA5	ephrin-A5	4.28E-02	0.584	-1.713	Plasma Membrane	kinase
EGF (includes EG:13645)	epidermal growth factor	4.63E-03	0.802	-1.247	Extracellular Space	growth factor
EGR4	early growth response 4	2.95E-02	0.865	-1.157	Nucleus	transcription regulator
EIF4E	eukaryotic translation initiation factor 4E	4.53E-02	0.549	-1.820	Cytoplasm	translation regulator
EIF4H	eukaryotic translation initiation factor 4H	2.43E-02	0.878	-1.140	Cytoplasm	translation regulator
ELAVL2	ELAV (embryonic lethal, abnormal vision, Drosophila)-like 2 (Hu antigen B)	1.78E-02	0.603	-1.658	Cytoplasm	other
ELAVL3	ELAV (embryonic lethal, abnormal vision, Drosophila)-like 3 (Hu antigen C)	2.84E-02	0.576	-1.736	Nucleus	other
EML2	echinoderm microtubule associated protein like 2	5.72E-04	0.711	-1.406	Cytoplasm	other
EML5	echinoderm microtubule associated protein like 5	2.01E-03	0.507	-1.972	unknown	other
ENOPH1	enolase-phosphatase 1	6.43E-03	0.609	-1.642	Cytoplasm	enzyme
ENPP5	ectonucleotide pyrophosphatase/phosphodiesterase 5 (putative)	4.10E-02	0.752	-1.330	Extracellular Space	enzyme
ENTPD5	ectonucleoside triphosphate diphosphohydrolase 5	2.92E-02	0.589	-1.697	Cytoplasm	enzyme
EPB41L3	erythrocyte membrane protein band 4.1-like 3	1.94E-02	0.704	-1.421	Plasma Membrane	other
EPDR1	ependymin related protein 1 (zebrafish)	4.95E-02	0.789	-1.267	Nucleus	other
EPHA3	EPH receptor A3	2.24E-02	0.737	-1.357	Plasma Membrane	kinase
EPHA7	EPH receptor A7	1.40E-02	0.627	-1.595	Plasma Membrane	kinase
EPN2	epsin 2	4.39E-02	0.778	-1.285	Cytoplasm	other
ERBB4	v-erb-a erythroblastic leukemia viral oncogene homolog 4 (avian)	2.32E-02	0.536	-1.867	Plasma Membrane	kinase
ERC2	ELKS/RAB6-interacting/CAST family member 2	2.83E-03	0.533	-1.875	Cytoplasm	other
ERMN	ermin, ERM-like protein	3.94E-03	0.664	-1.505	Extracellular Space	other
ESRRA	estrogen-related receptor alpha	2.28E-03	0.830	-1.205	Nucleus	ligand-dependent nuclear receptor
ESRRG	estrogen-related receptor gamma	1.99E-03	0.671	-1.490	Nucleus	ligand-dependent nuclear receptor
ETFB	electron-transfer-flavoprotein, beta polypeptide	2.75E-02	0.766	-1.306	Cytoplasm	transporter
EVI2A	ecotropic viral integration site 2A	3.15E-02	0.816	-1.226	Plasma Membrane	transmembrane receptor
EXOC8	exocyst complex component 8	3.16E-02	0.823	-1.216	Plasma Membrane	other
FAAH	fatty acid amide hydrolase	5.17E-03	0.859	-1.164	Plasma Membrane	enzyme
FABP3	fatty acid binding protein 3, muscle and heart (mammary-derived growth inhibitor)	2.78E-03	0.581	-1.720	Cytoplasm	transporter
FADS1	fatty acid desaturase 1	4.67E-02	0.560	-1.786	Plasma Membrane	enzyme
FADS2	fatty acid desaturase 2	3.66E-02	0.687	-1.455	Plasma Membrane	enzyme
FAF1 (includes EG:11124)	Fas (TNFRSF6) associated factor 1	8.78E-03	0.739	-1.353	Nucleus	other
FAM103A1	family with sequence similarity 103, member A1	3.31E-02	0.717	-1.395	Nucleus	other
FAM110B	family with sequence similarity 110, member B	2.22E-02	0.751	-1.332	Cytoplasm	other
FAM210A	family with sequence similarity 210, member A	2.09E-02	0.693	-1.442	Cytoplasm	other
FAM5B	family with sequence similarity 5, member B	5.81E-03	0.882	-1.134	Cytoplasm	other
FAM5C	family with sequence similarity 5, member C	4.36E-02	0.704	-1.420	Cytoplasm	other
FAM69B	family with sequence similarity 69, member B	6.58E-03	0.623	-1.604	unknown	other
FAM98A	family with sequence similarity 98, member A	7.46E-04	0.640	-1.562	unknown	other
FANCM	Fanconi anemia, complementation group M	4.32E-03	0.590	-1.696	Nucleus	enzyme
FAR1 (includes EG:100034578)	fatty acyl CoA reductase 1	2.97E-03	0.663	-1.508	Cytoplasm	enzyme
FARSB	phenylalanyl-tRNA synthetase, beta subunit	3.64E-03	0.785	-1.274	Cytoplasm	enzyme
FAT3	FAT tumor suppressor homolog 3 (Drosophila)	9.27E-03	0.690	-1.450	unknown	other
FBXO11	F-box protein 11	2.13E-02	0.749	-1.336	Cytoplasm	enzyme
FBXO30	F-box protein 30	1.62E-02	0.602	-1.661	unknown	other
FBXO8	F-box protein 8	3.35E-03	0.671	-1.490	Cytoplasm	other
FBXO9	F-box protein 9	2.86E-03	0.563	-1.775	Cytoplasm	enzyme
FDFT1	farnesyl-diphosphate farnesyltransferase 1	4.31E-02	0.561	-1.783	Cytoplasm	enzyme
FERMT2	fermitin family member 2	4.82E-02	0.746	-1.340	Cytoplasm	other
FEZ1	fasciculation and elongation protein zeta 1 (zygin I)	6.04E-03	0.482	-2.075	Cytoplasm	other
FGF11	fibroblast growth factor 11	3.57E-02	0.850	-1.176	Extracellular Space	growth factor
FGF12	fibroblast growth factor 12	1.01E-02	0.684	-1.462	Extracellular Space	growth factor
FGF13	fibroblast growth factor 13	3.77E-02	0.667	-1.499	Extracellular Space	growth factor
FGF14	fibroblast growth factor 14	4.74E-02	0.631	-1.584	Extracellular Space	growth factor
FGFR3	fibroblast growth factor receptor 3	1.89E-03	0.726	-1.377	Plasma Membrane	kinase
FKBP1A	FK506 binding protein 1A, 12kDa	1.62E-02	0.877	-1.140	Cytoplasm	enzyme
FKBP9	FK506 binding protein 9, 63 kDa	1.42E-02	0.740	-1.352	Cytoplasm	enzyme
FKBPL	FK506 binding protein like	1.98E-02	0.651	-1.537	Nucleus	other
FNBP1	formin binding protein 1	2.27E-02	0.656	-1.525	Nucleus	enzyme
FNTA	farnesyltransferase, CAAX box, alpha	1.86E-03	0.769	-1.300	Cytoplasm	enzyme
Folh1	folate hydrolase	1.03E-02	0.519	-1.927	Plasma Membrane	peptidase
FOSL1	FOS-like antigen 1	4.39E-03	0.883	-1.132	Nucleus	transcription regulator
FPGT	fucose-1-phosphate guanylyltransferase	8.40E-03	0.758	-1.319	Cytoplasm	enzyme
FUNDC1	FUN14 domain containing 1	6.39E-03	0.579	-1.726	unknown	other
GABARAPL2	GABA(A) receptor-associated protein-like 2	7.09E-03	0.422	-2.371	Cytoplasm	other
GABBR1	gamma-aminobutyric acid (GABA) B receptor, 1	1.83E-02	0.777	-1.287	Plasma Membrane	G-protein coupled receptor
GABRA4	gamma-aminobutyric acid (GABA) A receptor, alpha 4	3.74E-03	0.516	-1.936	Plasma Membrane	ion channel
GABRA5	gamma-aminobutyric acid (GABA) A receptor, alpha 5	2.71E-02	0.554	-1.806	Plasma Membrane	ion channel
GABRG1	gamma-aminobutyric acid (GABA) A receptor, gamma 1	1.23E-02	0.368	-2.721	Plasma Membrane	ion channel
GABRG2	gamma-aminobutyric acid (GABA) A receptor, gamma 2	1.84E-02	0.540	-1.853	Plasma Membrane	ion channel
GAD1 (includes EG:100006588)	glutamate decarboxylase 1 (brain, 67kDa)	8.13E-03	0.610	-1.638	Cytoplasm	enzyme
GAD2	glutamate decarboxylase 2 (pancreatic islets and brain, 65kDa)	2.63E-02	0.550	-1.817	Cytoplasm	enzyme
GAL	galanin prepropeptide	1.20E-04	0.462	-2.163	Extracellular Space	other
GALK1	galactokinase 1	1.11E-02	0.896	-1.116	Cytoplasm	kinase
GALNT13	UDP-N-acetyl-alpha-D-galactosamine:polypeptide N-acetylgalactosaminyltransferase 13 (GalNAc-T13)	1.66E-03	0.362	-2.762	Cytoplasm	enzyme
GALNT14	UDP-N-acetyl-alpha-D-galactosamine:polypeptide N-acetylgalactosaminyltransferase 14 (GalNAc-T14)	3.07E-02	0.786	-1.272	Cytoplasm	enzyme
GAMT	guanidinoacetate N-methyltransferase	1.48E-02	0.670	-1.491	Cytoplasm	enzyme
GAP43	growth associated protein 43	3.23E-02	0.712	-1.405	Plasma Membrane	other
GBA2	glucosidase, beta (bile acid) 2	3.98E-02	0.886	-1.128	Cytoplasm	enzyme
GCLM	glutamate-cysteine ligase, modifier subunit	1.68E-03	0.632	-1.582	Cytoplasm	enzyme
GCM1	glial cells missing homolog 1 (Drosophila)	2.87E-04	0.749	-1.336	Nucleus	transcription regulator
GDF15	growth differentiation factor 15	4.86E-02	0.861	-1.162	Extracellular Space	growth factor
GGH	gamma-glutamyl hydrolase (conjugase, folylpolygammaglutamyl hydrolase)	3.13E-02	0.714	-1.401	Cytoplasm	peptidase
GGPS1	geranylgeranyl diphosphate synthase 1	6.25E-03	0.557	-1.796	Cytoplasm	enzyme
GGT7	gamma-glutamyltransferase 7	3.90E-02	0.857	-1.167	Plasma Membrane	enzyme
GJB1	gap junction protein, beta 1, 32kDa	1.08E-03	0.488	-2.050	Plasma Membrane	transporter
GJD2	gap junction protein, delta 2, 36kDa	1.94E-03	0.617	-1.620	Plasma Membrane	transporter
GK	glycerol kinase	1.99E-02	0.751	-1.331	Cytoplasm	kinase
GKAP1	G kinase anchoring protein 1	9.65E-03	0.725	-1.380	Cytoplasm	other
GLRB	glycine receptor, beta	1.34E-03	0.539	-1.854	Plasma Membrane	ion channel
GLRX2	glutaredoxin 2	2.10E-02	0.679	-1.473	Cytoplasm	enzyme
GLRX3	glutaredoxin 3	1.06E-02	0.762	-1.313	Cytoplasm	enzyme
GLS2	glutaminase 2 (liver, mitochondrial)	2.91E-02	0.766	-1.305	Cytoplasm	enzyme
GLT8D1	glycosyltransferase 8 domain containing 1	6.30E-03	0.714	-1.401	Cytoplasm	enzyme
GLUD1	glutamate dehydrogenase 1	3.32E-02	0.736	-1.359	Cytoplasm	enzyme
GMCL1	germ cell-less homolog 1 (Drosophila)	1.20E-03	0.747	-1.339	Nucleus	other
GNAI1	guanine nucleotide binding protein (G protein), alpha inhibiting activity polypeptide 1	1.85E-03	0.578	-1.729	Plasma Membrane	enzyme
GNAQ	guanine nucleotide binding protein (G protein), q polypeptide	2.05E-02	0.752	-1.329	Plasma Membrane	enzyme
GNAZ	guanine nucleotide binding protein (G protein), alpha z polypeptide	1.14E-03	0.795	-1.258	Plasma Membrane	enzyme
GNB5	guanine nucleotide binding protein (G protein), beta 5	2.17E-02	0.747	-1.338	Plasma Membrane	enzyme
GNG8	guanine nucleotide binding protein (G protein), gamma 8	4.25E-02	0.623	-1.604	Plasma Membrane	enzyme
GNL1	guanine nucleotide binding protein-like 1	9.98E-03	0.874	-1.144	unknown	other
GOLGB1	golgin B1	2.07E-02	0.850	-1.176	Cytoplasm	other
GPAA1	glycosylphosphatidylinositol anchor attachment protein 1 homolog (yeast)	4.01E-02	0.918	-1.089	Cytoplasm	enzyme
GPD2	glycerol-3-phosphate dehydrogenase 2 (mitochondrial)	4.81E-02	0.747	-1.339	Cytoplasm	enzyme
GPER	G protein-coupled estrogen receptor 1	2.77E-02	0.823	-1.215	Plasma Membrane	G-protein coupled receptor
GPM6A	glycoprotein M6A	3.94E-03	0.608	-1.645	Plasma Membrane	ion channel
GPR149	G protein-coupled receptor 149	2.42E-02	0.655	-1.527	Plasma Membrane	G-protein coupled receptor
GPR37	G protein-coupled receptor 37 (endothelin receptor type B-like)	2.18E-02	0.572	-1.749	Plasma Membrane	G-protein coupled receptor
GPR37L1	G protein-coupled receptor 37 like 1	3.50E-03	0.694	-1.441	Plasma Membrane	G-protein coupled receptor
GPR64	G protein-coupled receptor 64	7.85E-05	0.603	-1.659	Plasma Membrane	G-protein coupled receptor
GPR83	G protein-coupled receptor 83	4.01E-03	0.824	-1.213	Plasma Membrane	G-protein coupled receptor
GPR85	G protein-coupled receptor 85	4.99E-03	0.541	-1.848	Plasma Membrane	G-protein coupled receptor
GPRASP1	G protein-coupled receptor associated sorting protein 1	3.11E-02	0.719	-1.391	Cytoplasm	transporter
GPSM1	G-protein signaling modulator 1	7.03E-03	0.844	-1.185	Cytoplasm	other
GRB14	growth factor receptor-bound protein 14	5.55E-04	0.473	-2.115	Plasma Membrane	other
GREM1	gremlin 1	4.90E-03	0.711	-1.407	Extracellular Space	other
GRIA2	glutamate receptor, ionotropic, AMPA 2	4.12E-03	0.627	-1.596	Plasma Membrane	ion channel
GRIA3	glutamate receptor, ionotrophic, AMPA 3	3.67E-02	0.646	-1.549	Plasma Membrane	ion channel
GRIA4	glutamate receptor, ionotrophic, AMPA 4	4.54E-03	0.535	-1.870	Plasma Membrane	ion channel
GRIK1	glutamate receptor, ionotropic, kainate 1	4.43E-03	0.638	-1.567	Plasma Membrane	ion channel
GRIK2	glutamate receptor, ionotropic, kainate 2	1.60E-03	0.516	-1.936	Plasma Membrane	ion channel
GRIK3	glutamate receptor, ionotropic, kainate 3	1.48E-02	0.833	-1.200	Plasma Membrane	ion channel
GRIK5	glutamate receptor, ionotropic, kainate 5	9.36E-03	0.770	-1.299	Plasma Membrane	ion channel
GRIN1	glutamate receptor, ionotropic, N-methyl D-aspartate 1	5.52E-03	0.633	-1.579	Plasma Membrane	ion channel
GRIN2A	glutamate receptor, ionotropic, N-methyl D-aspartate 2A	3.12E-02	0.607	-1.646	Plasma Membrane	ion channel
GRIN2C	glutamate receptor, ionotropic, N-methyl D-aspartate 2C	6.75E-03	0.757	-1.321	Plasma Membrane	ion channel
GRIN2D	glutamate receptor, ionotropic, N-methyl D-aspartate 2D	4.66E-02	0.848	-1.180	Plasma Membrane	ion channel
GRIP1	glutamate receptor interacting protein 1	4.38E-02	0.759	-1.318	Plasma Membrane	other
GRIP2	glutamate receptor interacting protein 2	1.09E-02	0.836	-1.196	Plasma Membrane	other
GRK4	G protein-coupled receptor kinase 4	4.21E-02	0.739	-1.353	Plasma Membrane	kinase
GRM1	glutamate receptor, metabotropic 1	2.02E-03	0.740	-1.351	Plasma Membrane	G-protein coupled receptor
GRM5	glutamate receptor, metabotropic 5	1.49E-03	0.700	-1.428	Plasma Membrane	G-protein coupled receptor
GRM7	glutamate receptor, metabotropic 7	1.35E-02	0.763	-1.311	Plasma Membrane	G-protein coupled receptor
GRM8	glutamate receptor, metabotropic 8	8.60E-03	0.598	-1.671	Plasma Membrane	G-protein coupled receptor
GTF2F1	general transcription factor IIF, polypeptide 1, 74kDa	5.10E-03	0.793	-1.261	Nucleus	transcription regulator
GTF2IRD1	GTF2I repeat domain containing 1	2.80E-02	0.828	-1.208	Nucleus	transcription regulator
GTPBP3	GTP binding protein 3 (mitochondrial)	4.01E-02	0.826	-1.210	Cytoplasm	enzyme
GUCY1A3	guanylate cyclase 1, soluble, alpha 3	4.04E-02	0.715	-1.398	Cytoplasm	enzyme
GULP1	GULP, engulfment adaptor PTB domain containing 1	1.55E-03	0.393	-2.542	Cytoplasm	other
HAP1 (includes EG:15114)	huntingtin-associated protein 1	4.29E-02	0.833	-1.200	Cytoplasm	other
HCN1	hyperpolarization activated cyclic nucleotide-gated potassium channel 1	4.21E-02	0.747	-1.339	Plasma Membrane	ion channel
HCN2	hyperpolarization activated cyclic nucleotide-gated potassium channel 2	3.51E-03	0.791	-1.265	Plasma Membrane	ion channel
HCN4	hyperpolarization activated cyclic nucleotide-gated potassium channel 4	3.84E-02	0.805	-1.242	Plasma Membrane	ion channel
HCRTR2	hypocretin (orexin) receptor 2	1.27E-02	0.607	-1.648	Plasma Membrane	G-protein coupled receptor
HDGFRP3	hepatoma-derived growth factor, related protein 3	4.98E-02	0.758	-1.320	Nucleus	other
HDHD2	haloacid dehalogenase-like hydrolase domain containing 2	2.31E-02	0.747	-1.339	unknown	other
HEPH	hephaestin	1.26E-02	0.842	-1.188	Plasma Membrane	transporter
HGSNAT	heparan-alpha-glucosaminide N-acetyltransferase	7.79E-04	0.467	-2.143	Cytoplasm	other
HIBCH	3-hydroxyisobutyryl-CoA hydrolase	2.73E-04	0.690	-1.448	Cytoplasm	enzyme
HMGCR	3-hydroxy-3-methylglutaryl-CoA reductase	2.38E-03	0.503	-1.986	Cytoplasm	enzyme
HMGCS1	3-hydroxy-3-methylglutaryl-CoA synthase 1 (soluble)	1.28E-04	0.311	-3.213	Cytoplasm	enzyme
HMGN3	high mobility group nucleosomal binding domain 3	3.75E-02	0.709	-1.410	Nucleus	other
HNMT	histamine N-methyltransferase	6.78E-04	0.352	-2.843	Cytoplasm	enzyme
HNRNPH1	heterogeneous nuclear ribonucleoprotein H1 (H)	4.62E-02	0.826	-1.211	Nucleus	other
HNRNPR	heterogeneous nuclear ribonucleoprotein R	1.12E-02	0.702	-1.424	Nucleus	other
HOMER2	homer homolog 2 (Drosophila)	2.73E-02	0.783	-1.277	Plasma Membrane	other
HPCA	hippocalcin	2.18E-02	0.824	-1.213	Cytoplasm	other
HR	hairless homolog (mouse)	3.39E-02	0.835	-1.198	Nucleus	transcription regulator
HRSP12	heat-responsive protein 12	4.07E-02	0.772	-1.295	Cytoplasm	other
HSD17B8	hydroxysteroid (17-beta) dehydrogenase 8	1.74E-02	0.867	-1.153	Cytoplasm	enzyme
HSF2	heat shock transcription factor 2	9.02E-03	0.590	-1.694	Nucleus	transcription regulator
HSPA13	heat shock protein 70kDa family, member 13	7.42E-03	0.629	-1.589	Cytoplasm	other
HTR1A	5-hydroxytryptamine (serotonin) receptor 1A	7.55E-03	0.745	-1.341	Plasma Membrane	G-protein coupled receptor
HTR1F	5-hydroxytryptamine (serotonin) receptor 1F	2.73E-02	0.535	-1.868	Plasma Membrane	G-protein coupled receptor
HTR5A	5-hydroxytryptamine (serotonin) receptor 5A	4.44E-02	0.710	-1.409	Plasma Membrane	G-protein coupled receptor
ICA1	islet cell autoantigen 1, 69kDa	1.85E-03	0.582	-1.717	Cytoplasm	other
ICA1L	islet cell autoantigen 1,69kDa-like	1.63E-02	0.698	-1.433	unknown	other
ID1	inhibitor of DNA binding 1, dominant negative helix-loop-helix protein	4.52E-02	0.675	-1.482	Nucleus	transcription regulator
ID4	inhibitor of DNA binding 4, dominant negative helix-loop-helix protein	4.84E-02	0.728	-1.373	Nucleus	transcription regulator
IDH1	isocitrate dehydrogenase 1 (NADP+), soluble	2.21E-02	0.686	-1.457	Cytoplasm	enzyme
IDI1	isopentenyl-diphosphate delta isomerase 1	5.34E-04	0.291	-3.432	Cytoplasm	enzyme
IFT122	intraflagellar transport 122 homolog (Chlamydomonas)	2.44E-02	0.834	-1.199	Nucleus	other
IFT80	intraflagellar transport 80 homolog (Chlamydomonas)	2.46E-03	0.473	-2.114	unknown	other
IFT81	intraflagellar transport 81 homolog (Chlamydomonas)	1.44E-02	0.752	-1.329	unknown	other
IGFBP5	insulin-like growth factor binding protein 5	4.31E-02	0.773	-1.294	Extracellular Space	other
IGSF1	immunoglobulin superfamily, member 1	4.26E-03	0.601	-1.663	Plasma Membrane	other
IL11	interleukin 11	4.20E-02	0.792	-1.263	Extracellular Space	cytokine
IL1RAPL1	interleukin 1 receptor accessory protein-like 1	2.29E-04	0.406	-2.463	Plasma Membrane	transmembrane receptor
INPP1	inositol polyphosphate-1-phosphatase	3.79E-02	0.885	-1.130	Cytoplasm	phosphatase
INPP4B	inositol polyphosphate-4-phosphatase, type II, 105kDa	3.46E-03	0.721	-1.388	unknown	phosphatase
Inpp5j	inositol polyphosphate 5-phosphatase J	1.67E-03	0.798	-1.254	Plasma Membrane	phosphatase
INSIG1	insulin induced gene 1	9.85E-04	0.393	-2.542	Cytoplasm	other
IPPK	inositol 1,3,4,5,6-pentakisphosphate 2-kinase	2.59E-03	0.824	-1.214	Cytoplasm	kinase
IREB2	iron-responsive element binding protein 2	4.92E-02	0.836	-1.196	Cytoplasm	translation regulator
IRS1	insulin receptor substrate 1	4.54E-02	0.853	-1.173	Cytoplasm	enzyme
ISPD	isoprenoid synthase domain containing	3.18E-04	0.559	-1.789	unknown	enzyme
ITFG1	integrin alpha FG-GAP repeat containing 1	8.16E-03	0.631	-1.584	Plasma Membrane	other
ITGA7	integrin, alpha 7	3.19E-02	0.944	-1.059	Plasma Membrane	other
ITSN1	intersectin 1 (SH3 domain protein)	4.26E-02	0.779	-1.283	Cytoplasm	other
JPH4	junctophilin 4	4.52E-02	0.699	-1.430	Cytoplasm	other
KALRN	kalirin, RhoGEF kinase	7.85E-03	0.879	-1.138	Cytoplasm	kinase
KCNA4	potassium voltage-gated channel, shaker-related subfamily, member 4	1.17E-03	0.770	-1.298	Plasma Membrane	ion channel
KCNAB1	potassium voltage-gated channel, shaker-related subfamily, beta member 1	3.82E-02	0.649	-1.542	Plasma Membrane	ion channel
KCNAB2	potassium voltage-gated channel, shaker-related subfamily, beta member 2	1.30E-02	0.632	-1.583	Plasma Membrane	ion channel
KCNAB3	potassium voltage-gated channel, shaker-related subfamily, beta member 3	4.15E-03	0.750	-1.334	Plasma Membrane	ion channel
KCNC1	potassium voltage-gated channel, Shaw-related subfamily, member 1	4.27E-03	0.650	-1.539	Plasma Membrane	ion channel
KCNC2	potassium voltage-gated channel, Shaw-related subfamily, member 2	1.83E-03	0.577	-1.732	Plasma Membrane	ion channel
KCNC3	potassium voltage-gated channel, Shaw-related subfamily, member 3	4.36E-03	0.602	-1.661	Plasma Membrane	ion channel
KCND3	potassium voltage-gated channel, Shal-related subfamily, member 3	4.95E-03	0.675	-1.481	Plasma Membrane	ion channel
KCNH1	potassium voltage-gated channel, subfamily H (eag-related), member 1	2.27E-02	0.759	-1.317	Plasma Membrane	ion channel
KCNH2	potassium voltage-gated channel, subfamily H (eag-related), member 2	2.45E-02	0.760	-1.316	Plasma Membrane	ion channel
KCNH7	potassium voltage-gated channel, subfamily H (eag-related), member 7	2.82E-03	0.494	-2.024	Plasma Membrane	ion channel
KCNH8	potassium voltage-gated channel, subfamily H (eag-related), member 8	2.30E-02	0.786	-1.272	Plasma Membrane	ion channel
KCNIP4	Kv channel interacting protein 4	1.46E-02	0.579	-1.726	Plasma Membrane	ion channel
KCNJ10	potassium inwardly-rectifying channel, subfamily J, member 10	2.04E-02	0.830	-1.205	Plasma Membrane	ion channel
KCNJ3	potassium inwardly-rectifying channel, subfamily J, member 3	3.17E-03	0.511	-1.958	Plasma Membrane	ion channel
KCNK1	potassium channel, subfamily K, member 1	1.63E-03	0.621	-1.611	Plasma Membrane	ion channel
KCNK10	potassium channel, subfamily K, member 10	5.50E-03	0.769	-1.300	Plasma Membrane	ion channel
KCNMA1	potassium large conductance calcium-activated channel, subfamily M, alpha member 1	3.42E-02	0.678	-1.475	Plasma Membrane	ion channel
KCNMB2	potassium large conductance calcium-activated channel, subfamily M, beta member 2	3.44E-04	0.685	-1.459	Plasma Membrane	ion channel
KCNN2	potassium intermediate/small conductance calcium-activated channel, subfamily N, member 2	2.24E-02	0.608	-1.646	Plasma Membrane	ion channel
KCNQ3	potassium voltage-gated channel, KQT-like subfamily, member 3	1.11E-02	0.666	-1.501	Plasma Membrane	ion channel
KCNT1	potassium channel, subfamily T, member 1	5.05E-03	0.760	-1.316	unknown	ion channel
KHDRBS2	KH domain containing, RNA binding, signal transduction associated 2	4.58E-03	0.623	-1.604	Nucleus	other
KHDRBS3	KH domain containing, RNA binding, signal transduction associated 3	7.94E-04	0.465	-2.152	Nucleus	other
KHSRP	KH-type splicing regulatory protein	4.14E-02	0.871	-1.148	Nucleus	enzyme
KIAA1430	KIAA1430	1.40E-02	0.696	-1.436	unknown	other
KIF13B	kinesin family member 13B	2.13E-04	0.711	-1.406	Cytoplasm	other
KIF3C	kinesin family member 3C	6.96E-03	0.611	-1.637	Cytoplasm	other
KIFC2	kinesin family member C2	1.02E-03	0.797	-1.254	Cytoplasm	other
KITLG	KIT ligand	4.76E-03	0.688	-1.453	Extracellular Space	growth factor
KLHL12	kelch-like 12 (Drosophila)	1.78E-02	0.812	-1.231	unknown	other
KLHL7	kelch-like 7 (Drosophila)	6.31E-04	0.646	-1.547	Nucleus	other
KLK1	kallikrein 1	2.88E-02	0.736	-1.359	Nucleus	peptidase
KPNA1	karyopherin alpha 1 (importin alpha 5)	2.11E-02	0.738	-1.355	Nucleus	transporter
KPNA5	karyopherin alpha 5 (importin alpha 6)	2.75E-02	0.707	-1.415	Nucleus	other
KRAS	v-Ki-ras2 Kirsten rat sarcoma viral oncogene homolog	8.64E-03	0.562	-1.778	Cytoplasm	enzyme
KRT26	keratin 26	6.46E-03	0.703	-1.422	unknown	other
LAMA3	laminin, alpha 3	9.38E-03	0.745	-1.342	Extracellular Space	other
LDLR	low density lipoprotein receptor	8.68E-03	0.679	-1.474	Plasma Membrane	transporter
LEO1	Leo1, Paf1/RNA polymerase II complex component, homolog (S. cerevisiae)	2.72E-03	0.640	-1.562	Nucleus	other
LEP	leptin	3.41E-02	0.562	-1.781	Extracellular Space	growth factor
LGR4	leucine-rich repeat containing G protein-coupled receptor 4	3.17E-03	0.672	-1.488	Plasma Membrane	G-protein coupled receptor
LHX9	LIM homeobox 9	2.72E-02	0.803	-1.245	Nucleus	transcription regulator
LIAS	lipoic acid synthetase	1.90E-02	0.689	-1.451	Cytoplasm	enzyme
LIMK1	LIM domain kinase 1	1.14E-02	0.684	-1.462	Cytoplasm	kinase
LIN7B	lin-7 homolog B (C. elegans)	1.32E-02	0.707	-1.414	Cytoplasm	other
LIN7C	lin-7 homolog C (C. elegans)	3.84E-02	0.793	-1.261	Cytoplasm	other
LMBRD1	LMBR1 domain containing 1	2.75E-03	0.649	-1.540	unknown	other
LMO7	LIM domain 7	3.55E-04	0.656	-1.525	Cytoplasm	enzyme
LPAR1	lysophosphatidic acid receptor 1	4.18E-02	0.710	-1.409	Plasma Membrane	G-protein coupled receptor
LPHN1	latrophilin 1	5.01E-03	0.752	-1.330	Plasma Membrane	G-protein coupled receptor
LPPR1	lipid phosphate phosphatase-related protein type 1	6.00E-03	0.699	-1.431	unknown	other
LPPR3	lipid phosphate phosphatase-related protein type 3	2.35E-02	0.801	-1.249	unknown	other
LPPR4	lipid phosphate phosphatase-related protein type 4	4.66E-02	0.718	-1.393	Plasma Membrane	phosphatase
LRPPRC	leucine-rich PPR-motif containing	1.58E-02	0.736	-1.358	Cytoplasm	other
LRRC2	leucine rich repeat containing 2	8.05E-03	0.743	-1.347	unknown	other
LRRC7	leucine rich repeat containing 7	5.70E-03	0.505	-1.980	Plasma Membrane	other
LRRN3	leucine rich repeat neuronal 3	1.93E-03	0.515	-1.943	Extracellular Space	other
LSS	lanosterol synthase (2,3-oxidosqualene-lanosterol cyclase)	4.79E-02	0.686	-1.457	Cytoplasm	enzyme
LYPLA2	lysophospholipase II	4.21E-02	0.861	-1.162	Cytoplasm	enzyme
MACROD1	MACRO domain containing 1	3.93E-02	0.803	-1.246	Cytoplasm	enzyme
MAFG	v-maf musculoaponeurotic fibrosarcoma oncogene homolog G (avian)	2.33E-02	0.784	-1.275	Nucleus	transcription regulator
MAG	myelin associated glycoprotein	9.02E-03	0.615	-1.625	Plasma Membrane	other
MAGEH1	melanoma antigen family H, 1	1.15E-02	0.669	-1.494	Cytoplasm	other
MAGI2	membrane associated guanylate kinase, WW and PDZ domain containing 2	1.20E-02	0.614	-1.628	Plasma Membrane	kinase
MAGI3	membrane associated guanylate kinase, WW and PDZ domain containing 3	4.58E-02	0.796	-1.256	Cytoplasm	kinase
MAL2	mal, T-cell differentiation protein 2 (gene/pseudogene)	4.89E-03	0.536	-1.866	Plasma Membrane	transporter
MAPK12	mitogen-activated protein kinase 12	2.08E-03	0.750	-1.333	Cytoplasm	kinase
MAPK6	mitogen-activated protein kinase 6	3.18E-03	0.661	-1.512	Cytoplasm	kinase
MAPK8IP1	mitogen-activated protein kinase 8 interacting protein 1	1.40E-02	0.786	-1.272	Cytoplasm	other
MAPRE3	microtubule-associated protein, RP/EB family, member 3	1.06E-02	0.587	-1.703	Cytoplasm	enzyme
MARK1	MAP/microtubule affinity-regulating kinase 1	1.28E-05	0.681	-1.468	Cytoplasm	kinase
MAS1	MAS1 oncogene	1.55E-02	0.725	-1.379	Plasma Membrane	G-protein coupled receptor
MAST1	microtubule associated serine/threonine kinase 1	4.81E-03	0.740	-1.351	Cytoplasm	kinase
MATR3	matrin 3	3.61E-02	0.523	-1.913	Nucleus	other
MBP	myelin basic protein	7.26E-03	0.676	-1.479	Extracellular Space	other
MC4R	melanocortin 4 receptor	2.59E-03	0.801	-1.248	Plasma Membrane	G-protein coupled receptor
MDGA2	MAM domain containing glycosylphosphatidylinositol anchor 2	1.17E-02	0.551	-1.816	unknown	other
MDM1 (includes EG:17245)	Mdm1 nuclear protein homolog (mouse)	1.15E-02	0.765	-1.307	unknown	other
MDM4	Mdm4 p53 binding protein homolog (mouse)	2.28E-02	0.754	-1.326	Nucleus	other
MECP2	methyl CpG binding protein 2 (Rett syndrome)	8.47E-03	0.824	-1.213	Nucleus	transcription regulator
METRN	meteorin, glial cell differentiation regulator	3.94E-02	0.735	-1.361	Extracellular Space	other
MFAP3L	microfibrillar-associated protein 3-like	2.16E-02	0.599	-1.669	unknown	other
MFGE8	milk fat globule-EGF factor 8 protein	3.01E-02	0.766	-1.306	Extracellular Space	other
MGAT3	mannosyl (beta-1,4-)-glycoprotein beta-1,4-N-acetylglucosaminyltransferase	4.98E-02	0.801	-1.249	Cytoplasm	enzyme
MGEA5	meningioma expressed antigen 5 (hyaluronidase)	6.91E-03	0.703	-1.422	Cytoplasm	enzyme
MGLL	monoglyceride lipase	1.72E-02	0.882	-1.134	Plasma Membrane	enzyme
Mical3	microtubule associated monoxygenase, calponin and LIM domain containing 3	3.35E-03	0.822	-1.217	Cytoplasm	other
MID1IP1	MID1 interacting protein 1 (gastrulation specific G12 homolog (zebrafish))	1.01E-02	0.642	-1.559	Cytoplasm	other
MKI67IP	MKI67 (FHA domain) interacting nucleolar phosphoprotein	2.16E-02	0.758	-1.319	Nucleus	other
MKKS	McKusick-Kaufman syndrome	4.05E-02	0.648	-1.542	Cytoplasm	other
MLST8	MTOR associated protein, LST8 homolog (S. cerevisiae)	5.04E-03	0.812	-1.231	Cytoplasm	other
MME	membrane metallo-endopeptidase	1.04E-03	0.519	-1.926	Plasma Membrane	peptidase
MOB4	MOB family member 4, phocein	2.18E-02	0.576	-1.736	Cytoplasm	other
MOBP	myelin-associated oligodendrocyte basic protein	4.68E-02	0.816	-1.225	Cytoplasm	other
MORF4L2	mortality factor 4 like 2	4.77E-03	0.613	-1.630	Nucleus	other
MORN1	MORN repeat containing 1	2.56E-02	0.856	-1.168	unknown	other
MORN4	MORN repeat containing 4	4.73E-03	0.664	-1.506	unknown	other
MPDZ	multiple PDZ domain protein	9.04E-04	0.702	-1.424	Plasma Membrane	other
MRPL13 (includes EG:28998)	mitochondrial ribosomal protein L13	1.29E-02	0.814	-1.228	Cytoplasm	other
MRPS15	mitochondrial ribosomal protein S15	3.02E-03	0.718	-1.393	Cytoplasm	other
Msl3l2	male-specific lethal 3-like 2 (Drosophila)	3.13E-02	0.875	-1.142	unknown	other
MSMO1	methylsterol monooxygenase 1	4.67E-04	0.415	-2.410	Cytoplasm	enzyme
MTX2	metaxin 2	2.15E-02	0.635	-1.575	Cytoplasm	transporter
MVD	mevalonate (diphospho) decarboxylase	1.22E-02	0.752	-1.330	Cytoplasm	enzyme
MYCN	v-myc myelocytomatosis viral related oncogene, neuroblastoma derived (avian)	3.67E-02	0.838	-1.193	Nucleus	transcription regulator
MYEF2	myelin expression factor 2	7.62E-03	0.656	-1.524	Nucleus	transcription regulator
MYO16	myosin XVI	3.59E-04	0.738	-1.355	Cytoplasm	other
MYO1B	myosin IB	4.90E-02	0.834	-1.199	Cytoplasm	other
MYO5B	myosin VB	1.62E-02	0.832	-1.202	Cytoplasm	enzyme
MYRIP	myosin VIIA and Rab interacting protein	1.54E-02	0.795	-1.258	Cytoplasm	other
MYT1L	myelin transcription factor 1-like	2.26E-04	0.575	-1.740	Nucleus	transcription regulator
NALCN	sodium leak channel, non-selective	9.05E-03	0.604	-1.656	unknown	ion channel
NAP1L3	nucleosome assembly protein 1-like 3	6.73E-03	0.507	-1.973	Nucleus	other
NAP1L4	nucleosome assembly protein 1-like 4	3.81E-03	0.727	-1.376	Nucleus	other
NAP1L5	nucleosome assembly protein 1-like 5	1.82E-02	0.670	-1.493	unknown	other
NCDN	neurochondrin	2.32E-03	0.601	-1.663	Cytoplasm	other
NDFIP1	Nedd4 family interacting protein 1	2.68E-02	0.659	-1.517	Cytoplasm	other
NDN	necdin homolog (mouse)	4.43E-02	0.660	-1.514	Nucleus	other
NDUFAF4	NADH dehydrogenase (ubiquinone) 1 alpha subcomplex, assembly factor 4	4.81E-02	0.642	-1.557	Cytoplasm	other
NDUFC2	NADH dehydrogenase (ubiquinone) 1, subcomplex unknown, 2, 14.5kDa	4.99E-02	0.781	-1.281	Cytoplasm	enzyme
NDUFS1	NADH dehydrogenase (ubiquinone) Fe-S protein 1, 75kDa (NADH-coenzyme Q reductase)	2.41E-02	0.668	-1.497	Cytoplasm	enzyme
NDUFS4	NADH dehydrogenase (ubiquinone) Fe-S protein 4, 18kDa (NADH-coenzyme Q reductase)	1.48E-02	0.684	-1.461	Cytoplasm	enzyme
NDUFV2	NADH dehydrogenase (ubiquinone) flavoprotein 2, 24kDa	2.79E-02	0.770	-1.298	Cytoplasm	enzyme
NECAB1	N-terminal EF-hand calcium binding protein 1	2.90E-04	0.569	-1.759	Cytoplasm	other
NEFH	neurofilament, heavy polypeptide	1.36E-02	0.577	-1.734	Cytoplasm	other
NEFL	neurofilament, light polypeptide	6.41E-03	0.680	-1.470	Cytoplasm	other
NEFM	neurofilament, medium polypeptide	1.97E-02	0.754	-1.326	Cytoplasm	other
NENF	neudesin neurotrophic factor	2.59E-02	0.798	-1.252	Extracellular Space	growth factor
NES	nestin	4.59E-02	0.777	-1.287	Cytoplasm	other
NEXN	nexilin (F actin binding protein)	5.16E-03	0.373	-2.680	Plasma Membrane	other
NFYB	nuclear transcription factor Y, beta	7.29E-03	0.724	-1.381	Nucleus	transcription regulator
NGB	neuroglobin	3.28E-02	0.807	-1.239	Cytoplasm	transporter
NLGN1	neuroligin 1	9.21E-04	0.493	-2.030	Plasma Membrane	enzyme
NMU	neuromedin U	1.63E-02	0.639	-1.564	Extracellular Space	other
NOA1	nitric oxide associated 1	2.27E-02	0.829	-1.206	Cytoplasm	other
NOC4L	nucleolar complex associated 4 homolog (S. cerevisiae)	4.13E-02	0.895	-1.117	Nucleus	other
NOS1AP	nitric oxide synthase 1 (neuronal) adaptor protein	1.73E-02	0.872	-1.147	Cytoplasm	other
NPC1	Niemann-Pick disease, type C1	2.22E-03	0.804	-1.243	Cytoplasm	transporter
NPPC	natriuretic peptide C	4.59E-02	0.724	-1.382	Extracellular Space	other
NPR3 (includes EG:18162)	natriuretic peptide receptor C/guanylate cyclase C (atrionatriuretic peptide receptor C)	1.49E-02	0.611	-1.637	Plasma Membrane	G-protein coupled receptor
NPY	neuropeptide Y	3.00E-04	0.472	-2.118	Extracellular Space	other
NPY1R	neuropeptide Y receptor Y1	4.20E-03	0.562	-1.778	Plasma Membrane	G-protein coupled receptor
NR2F1	nuclear receptor subfamily 2, group F, member 1	3.59E-02	0.741	-1.350	Nucleus	ligand-dependent nuclear receptor
NRG1 (includes EG:112400)	neuregulin 1	1.29E-02	0.773	-1.293	Extracellular Space	growth factor
NRXN2	neurexin 2	1.24E-02	0.837	-1.194	Plasma Membrane	transporter
NSDHL	NAD(P) dependent steroid dehydrogenase-like	1.38E-02	0.617	-1.621	Cytoplasm	enzyme
NSUN7	NOP2/Sun domain family, member 7	3.80E-03	0.464	-2.157	unknown	other
NT5C3L	5'-nucleotidase, cytosolic III-like	4.51E-02	0.799	-1.252	unknown	other
NUDC	nuclear distribution gene C homolog (A. nidulans)	1.67E-02	0.690	-1.449	Cytoplasm	other
NUFIP1	nuclear fragile X mental retardation protein interacting protein 1	5.07E-03	0.816	-1.226	Nucleus	other
NUP35	nucleoporin 35kDa	1.67E-02	0.744	-1.344	Nucleus	transporter
NUP54	nucleoporin 54kDa	4.60E-02	0.927	-1.079	Nucleus	transporter
NXPH4	neurexophilin 4	4.56E-02	0.696	-1.437	Extracellular Space	other
ODZ2	odz, odd Oz/ten-m homolog 2 (Drosophila)	1.54E-02	0.828	-1.208	Plasma Membrane	other
Olfr148	olfactory receptor 148	5.80E-03	0.773	-1.293	Plasma Membrane	G-protein coupled receptor
Olfr341	olfactory receptor 341	3.85E-02	0.675	-1.482	Plasma Membrane	G-protein coupled receptor
Olfr827	olfactory receptor 827	2.69E-02	0.722	-1.384	Plasma Membrane	G-protein coupled receptor
OMG	oligodendrocyte myelin glycoprotein	1.91E-02	0.481	-2.078	Plasma Membrane	G-protein coupled receptor
OPA1	optic atrophy 1 (autosomal dominant)	2.27E-02	0.783	-1.277	Cytoplasm	enzyme
OPRM1	opioid receptor, mu 1	7.46E-03	0.616	-1.623	Plasma Membrane	G-protein coupled receptor
OR10Q1	olfactory receptor, family 10, subfamily Q, member 1	1.52E-02	0.798	-1.253	Plasma Membrane	G-protein coupled receptor
ORC1 (includes EG:18392)	origin recognition complex, subunit 1	9.43E-03	0.838	-1.193	Nucleus	other
ORC4 (includes EG:26428)	origin recognition complex, subunit 4	9.16E-03	0.577	-1.734	Nucleus	other
OXR1 (includes EG:117520)	oxidation resistance 1	2.48E-02	0.700	-1.428	Cytoplasm	other
P2RX5	purinergic receptor P2X, ligand-gated ion channel, 5	1.30E-02	0.809	-1.236	Plasma Membrane	ion channel
P2RX6	purinergic receptor P2X, ligand-gated ion channel, 6	6.57E-03	0.730	-1.370	Plasma Membrane	ion channel
P2RY1	purinergic receptor P2Y, G-protein coupled, 1	6.40E-04	0.669	-1.494	Plasma Membrane	G-protein coupled receptor
PACSIN1	protein kinase C and casein kinase substrate in neurons 1	1.93E-03	0.682	-1.467	Cytoplasm	kinase
PACSIN3	protein kinase C and casein kinase substrate in neurons 3	2.61E-02	0.764	-1.310	Cytoplasm	other
PAFAH1B1	platelet-activating factor acetylhydrolase 1b, regulatory subunit 1 (45kDa)	2.08E-03	0.744	-1.344	Cytoplasm	enzyme
PAFAH1B2	platelet-activating factor acetylhydrolase 1b, catalytic subunit 2 (30kDa)	2.81E-03	0.730	-1.370	Cytoplasm	enzyme
PAK1	p21 protein (Cdc42/Rac)-activated kinase 1	4.93E-02	0.849	-1.178	Cytoplasm	kinase
PAK3	p21 protein (Cdc42/Rac)-activated kinase 3	1.23E-02	0.591	-1.693	Cytoplasm	kinase
PARD6A	par-6 partitioning defective 6 homolog alpha (C. elegans)	2.47E-03	0.913	-1.096	Plasma Membrane	other
PARK2	parkinson protein 2, E3 ubiquitin protein ligase (parkin)	2.63E-03	0.744	-1.344	Cytoplasm	enzyme
PC	pyruvate carboxylase	2.53E-02	0.821	-1.218	Cytoplasm	enzyme
PCDH8	protocadherin 8	9.74E-03	0.709	-1.411	Plasma Membrane	other
Pcdhb14	protocadherin beta 14	3.27E-03	0.689	-1.452	unknown	other
PCDHB16	protocadherin beta 16	2.76E-02	0.734	-1.363	Plasma Membrane	other
PCDHB4	protocadherin beta 4	3.12E-02	0.743	-1.345	Plasma Membrane	other
PCLO	piccolo (presynaptic cytomatrix protein)	3.54E-02	0.632	-1.581	Cytoplasm	transporter
PCMT1	protein-L-isoaspartate (D-aspartate) O-methyltransferase	4.23E-02	0.670	-1.492	Cytoplasm	enzyme
PCP4	Purkinje cell protein 4	8.51E-03	0.694	-1.440	Cytoplasm	other
PCSK1	proprotein convertase subtilisin/kexin type 1	1.20E-03	0.705	-1.418	Extracellular Space	peptidase
PCSK1N	proprotein convertase subtilisin/kexin type 1 inhibitor	1.90E-03	0.669	-1.494	Extracellular Space	other
PCSK2	proprotein convertase subtilisin/kexin type 2	3.45E-03	0.665	-1.504	Extracellular Space	peptidase
PCYT1B	phosphate cytidylyltransferase 1, choline, beta	9.40E-03	0.658	-1.519	Cytoplasm	enzyme
PDE10A	phosphodiesterase 10A	2.07E-02	0.780	-1.283	Cytoplasm	enzyme
PDE11A	phosphodiesterase 11A	2.64E-03	0.839	-1.193	Cytoplasm	enzyme
PDE1A	phosphodiesterase 1A, calmodulin-dependent	1.90E-02	0.619	-1.615	Cytoplasm	enzyme
PDE1B	phosphodiesterase 1B, calmodulin-dependent	2.89E-02	0.689	-1.452	Cytoplasm	enzyme
PDE1C	phosphodiesterase 1C, calmodulin-dependent 70kDa	1.08E-04	0.580	-1.724	Cytoplasm	enzyme
PDE2A	phosphodiesterase 2A, cGMP-stimulated	8.93E-03	0.785	-1.274	Cytoplasm	enzyme
PDE4A	phosphodiesterase 4A, cAMP-specific	4.14E-02	0.822	-1.217	Cytoplasm	enzyme
PDE4DIP	phosphodiesterase 4D interacting protein	5.79E-03	0.755	-1.324	Cytoplasm	enzyme
PDE7B	phosphodiesterase 7B	1.79E-02	0.798	-1.253	Cytoplasm	enzyme
PDE8A	phosphodiesterase 8A	1.16E-03	0.638	-1.567	Cytoplasm	enzyme
PDK2	pyruvate dehydrogenase kinase, isozyme 2	1.70E-02	0.873	-1.145	Cytoplasm	kinase
PDP1	pyruvate dehyrogenase phosphatase catalytic subunit 1	4.32E-03	0.598	-1.673	Cytoplasm	phosphatase
PDRG1	p53 and DNA-damage regulated 1	3.35E-02	0.647	-1.546	Cytoplasm	other
PDZD2	PDZ domain containing 2	1.93E-02	0.812	-1.232	Plasma Membrane	other
PEX14 (includes EG:40294)	peroxisomal biogenesis factor 14	3.48E-02	0.769	-1.300	Cytoplasm	transcription regulator
PEX5L	peroxisomal biogenesis factor 5-like	5.91E-03	0.468	-2.135	Cytoplasm	ion channel
PFDN6	prefoldin subunit 6	1.22E-02	0.599	-1.670	Cytoplasm	other
PFKM	phosphofructokinase, muscle	2.50E-02	0.693	-1.442	Cytoplasm	kinase
PFN2	profilin 2	1.31E-02	0.663	-1.508	Cytoplasm	other
PGLYRP1	peptidoglycan recognition protein 1	3.04E-02	0.753	-1.327	Plasma Membrane	transmembrane receptor
PGR (includes EG:18667)	progesterone receptor	3.69E-02	0.551	-1.816	Nucleus	ligand-dependent nuclear receptor
PHACTR1	phosphatase and actin regulator 1	1.28E-02	0.750	-1.333	Cytoplasm	other
PHGDH	phosphoglycerate dehydrogenase	1.35E-02	0.648	-1.542	Cytoplasm	enzyme
PHOSPHO2	phosphatase, orphan 2	4.34E-03	0.629	-1.591	unknown	other
PHYHIP	phytanoyl-CoA 2-hydroxylase interacting protein	1.58E-02	0.643	-1.556	unknown	other
PIAS2	protein inhibitor of activated STAT, 2	4.70E-03	0.808	-1.238	Nucleus	transcription regulator
PIGQ	phosphatidylinositol glycan anchor biosynthesis, class Q	1.16E-02	0.759	-1.317	Cytoplasm	enzyme
PIK3R3	phosphoinositide-3-kinase, regulatory subunit 3 (gamma)	8.11E-03	0.549	-1.823	Cytoplasm	other
PIR	pirin (iron-binding nuclear protein)	1.40E-02	0.747	-1.338	Nucleus	transcription regulator
PITPNB	phosphatidylinositol transfer protein, beta	1.20E-02	0.828	-1.208	Cytoplasm	transporter
PITX1	paired-like homeodomain 1	3.21E-02	0.869	-1.151	Nucleus	transcription regulator
PJA2	praja ring finger 2	3.84E-03	0.662	-1.510	Cytoplasm	enzyme
PKIA	protein kinase (cAMP-dependent, catalytic) inhibitor alpha	4.53E-03	0.579	-1.727	Cytoplasm	other
PKM2	pyruvate kinase, muscle	3.27E-02	0.717	-1.395	Cytoplasm	kinase
PLA2G6	phospholipase A2, group VI (cytosolic, calcium-independent)	1.28E-02	0.858	-1.166	Cytoplasm	enzyme
PLAG1	pleiomorphic adenoma gene 1	7.10E-04	0.619	-1.616	Nucleus	transcription regulator
PLCB4	phospholipase C, beta 4	5.37E-03	0.685	-1.460	Cytoplasm	enzyme
PLEKHF1	pleckstrin homology domain containing, family F (with FYVE domain) member 1	2.66E-02	0.654	-1.529	Cytoplasm	other
PLLP	plasmolipin	4.91E-02	0.875	-1.143	Plasma Membrane	transporter
PLP1 (includes EG:18823)	proteolipid protein 1	1.05E-02	0.813	-1.230	Plasma Membrane	other
PMVK	phosphomevalonate kinase	3.02E-02	0.702	-1.425	Cytoplasm	kinase
PNCK	pregnancy up-regulated non-ubiquitously expressed CaM kinase	2.42E-03	0.815	-1.227	Cytoplasm	kinase
POLA2	polymerase (DNA directed), alpha 2 (70kD subunit)	4.57E-02	0.895	-1.118	Nucleus	enzyme
POLE3	polymerase (DNA directed), epsilon 3 (p17 subunit)	1.64E-03	0.557	-1.795	Nucleus	enzyme
POLR2F	polymerase (RNA) II (DNA directed) polypeptide F	8.91E-03	0.728	-1.373	Nucleus	enzyme
POMGNT1	protein O-linked mannose beta1,2-N-acetylglucosaminyltransferase	1.18E-03	0.787	-1.270	Cytoplasm	enzyme
PPARA	peroxisome proliferator-activated receptor alpha	9.68E-03	0.777	-1.288	Nucleus	ligand-dependent nuclear receptor
PPARGC1A	peroxisome proliferator-activated receptor gamma, coactivator 1 alpha	3.95E-02	0.578	-1.731	Nucleus	transcription regulator
PPBP	pro-platelet basic protein (chemokine (C-X-C motif) ligand 7)	2.18E-03	0.778	-1.285	Extracellular Space	cytokine
PPDPF	pancreatic progenitor cell differentiation and proliferation factor homolog (zebrafish)	4.87E-02	0.788	-1.270	unknown	other
PPM1A	protein phosphatase, Mg2+/Mn2+ dependent, 1A	1.17E-02	0.663	-1.508	Cytoplasm	phosphatase
PPM1B	protein phosphatase, Mg2+/Mn2+ dependent, 1B	7.46E-03	0.786	-1.273	unknown	phosphatase
PPM1E	protein phosphatase, Mg2+/Mn2+ dependent, 1E	2.91E-02	0.767	-1.304	Nucleus	phosphatase
PPP1R14B	protein phosphatase 1, regulatory (inhibitor) subunit 14B	3.22E-02	0.801	-1.248	Cytoplasm	phosphatase
PPP1R14C	protein phosphatase 1, regulatory (inhibitor) subunit 14C	1.74E-03	0.460	-2.173	Cytoplasm	other
PPP1R1A	protein phosphatase 1, regulatory (inhibitor) subunit 1A	2.05E-02	0.708	-1.413	Cytoplasm	phosphatase
PPP1R1B	protein phosphatase 1, regulatory (inhibitor) subunit 1B	9.47E-04	0.776	-1.289	Cytoplasm	phosphatase
PPP1R3C	protein phosphatase 1, regulatory subunit 3C	9.21E-04	0.597	-1.675	Cytoplasm	phosphatase
PPP1R7	protein phosphatase 1, regulatory subunit 7	1.12E-02	0.804	-1.243	Nucleus	phosphatase
Ppp1r9a	protein phosphatase 1, regulatory (inhibitor) subunit 9A	2.70E-03	0.560	-1.785	Plasma Membrane	other
PPP2R2A	protein phosphatase 2, regulatory subunit B, alpha	2.31E-02	0.784	-1.276	Cytoplasm	phosphatase
PPP2R2B	protein phosphatase 2, regulatory subunit B, beta	9.11E-03	0.626	-1.596	Cytoplasm	phosphatase
PPP2R2C	protein phosphatase 2, regulatory subunit B, gamma	8.59E-04	0.561	-1.782	unknown	phosphatase
PPP2R2D	protein phosphatase 2, regulatory subunit B, delta	4.46E-03	0.738	-1.355	Nucleus	phosphatase
PPP2R3C	protein phosphatase 2, regulatory subunit B'', gamma	1.28E-02	0.642	-1.557	Cytoplasm	other
PPP3CB	protein phosphatase 3, catalytic subunit, beta isozyme	2.92E-02	0.827	-1.209	unknown	phosphatase
PPP3R1	protein phosphatase 3, regulatory subunit B, alpha	2.23E-02	0.853	-1.172	Cytoplasm	phosphatase
PPP5C	protein phosphatase 5, catalytic subunit	1.25E-02	0.820	-1.219	Nucleus	phosphatase
PRKAG2	protein kinase, AMP-activated, gamma 2 non-catalytic subunit	7.05E-04	0.599	-1.668	Cytoplasm	kinase
PRKAR2A	protein kinase, cAMP-dependent, regulatory, type II, alpha	1.89E-02	0.747	-1.339	Cytoplasm	kinase
PRKCE	protein kinase C, epsilon	2.01E-02	0.796	-1.257	Cytoplasm	kinase
PRKCG	protein kinase C, gamma	5.72E-03	0.823	-1.215	Cytoplasm	kinase
PRLR	prolactin receptor	2.51E-02	0.694	-1.442	Plasma Membrane	transmembrane receptor
PROM1	prominin 1	4.66E-02	0.688	-1.453	Plasma Membrane	other
PRPF19	PRP19/PSO4 pre-mRNA processing factor 19 homolog (S. cerevisiae)	2.75E-02	0.780	-1.282	Nucleus	enzyme
PRPS1	phosphoribosyl pyrophosphate synthetase 1	1.73E-02	0.598	-1.672	Cytoplasm	kinase
PRPSAP2	phosphoribosyl pyrophosphate synthetase-associated protein 2	1.69E-02	0.743	-1.346	unknown	other
PRSS12	protease, serine, 12 (neurotrypsin, motopsin)	2.66E-03	0.681	-1.469	Extracellular Space	peptidase
PRSS35	protease, serine, 35	2.10E-02	0.794	-1.259	Extracellular Space	peptidase
PSD	pleckstrin and Sec7 domain containing	2.15E-02	0.846	-1.182	Cytoplasm	other
Psg18 (includes others)	pregnancy specific glycoprotein 18	3.14E-03	0.901	-1.110	Extracellular Space	other
PSMC5	proteasome (prosome, macropain) 26S subunit, ATPase, 5	1.70E-02	0.653	-1.532	Nucleus	transcription regulator
PSMD12	proteasome (prosome, macropain) 26S subunit, non-ATPase, 12	2.00E-03	0.662	-1.510	Cytoplasm	other
PSMD4	proteasome (prosome, macropain) 26S subunit, non-ATPase, 4	2.03E-02	0.880	-1.136	Cytoplasm	other
PTBP2	polypyrimidine tract binding protein 2	1.20E-03	0.582	-1.718	Nucleus	other
PTK2 (includes EG:14083)	PTK2 protein tyrosine kinase 2	7.45E-03	0.687	-1.455	Cytoplasm	kinase
PTN	pleiotrophin	7.33E-04	0.476	-2.102	Extracellular Space	growth factor
PTPN5	protein tyrosine phosphatase, non-receptor type 5 (striatum-enriched)	6.05E-03	0.753	-1.328	Cytoplasm	phosphatase
PTPRN	protein tyrosine phosphatase, receptor type, N	8.41E-03	0.846	-1.181	Plasma Membrane	phosphatase
PTPRR	protein tyrosine phosphatase, receptor type, R	5.37E-04	0.716	-1.396	Plasma Membrane	phosphatase
PTPRS	protein tyrosine phosphatase, receptor type, S	2.38E-03	0.758	-1.319	Plasma Membrane	phosphatase
PXMP2	peroxisomal membrane protein 2, 22kDa	2.13E-02	0.863	-1.159	Cytoplasm	other
PXMP4	peroxisomal membrane protein 4, 24kDa	2.83E-02	0.824	-1.213	Cytoplasm	other
QRFPR	pyroglutamylated RFamide peptide receptor	4.22E-02	0.737	-1.358	Plasma Membrane	G-protein coupled receptor
R3HDM1	R3H domain containing 1	3.48E-02	0.746	-1.340	unknown	other
RAB11A	RAB11A, member RAS oncogene family	3.07E-02	0.757	-1.321	Cytoplasm	enzyme
RAB11FIP3	RAB11 family interacting protein 3 (class II)	3.59E-03	0.812	-1.231	Cytoplasm	other
RAB15	RAB15, member RAS onocogene family	8.17E-03	0.793	-1.260	Cytoplasm	enzyme
RAB21	RAB21, member RAS oncogene family	4.80E-03	0.597	-1.675	Cytoplasm	enzyme
RAB26	RAB26, member RAS oncogene family	1.15E-02	0.663	-1.509	Plasma Membrane	enzyme
RAB28	RAB28, member RAS oncogene family	3.30E-03	0.610	-1.640	Plasma Membrane	enzyme
RAB2A	RAB2A, member RAS oncogene family	1.49E-02	0.648	-1.543	Cytoplasm	enzyme
RAB30	RAB30, member RAS oncogene family	2.08E-03	0.628	-1.592	Cytoplasm	enzyme
RAB3A	RAB3A, member RAS oncogene family	3.82E-02	0.786	-1.272	Cytoplasm	enzyme
RAB3C (includes EG:115827)	RAB3C, member RAS oncogene family	1.05E-02	0.528	-1.896	Cytoplasm	enzyme
RABEP1	rabaptin, RAB GTPase binding effector protein 1	3.81E-03	0.617	-1.620	Cytoplasm	transporter
RALA	v-ral simian leukemia viral oncogene homolog A (ras related)	9.51E-03	0.829	-1.206	Cytoplasm	enzyme
RALBP1	ralA binding protein 1	8.28E-03	0.808	-1.238	Cytoplasm	enzyme
RALGAPA1	Ral GTPase activating protein, alpha subunit 1 (catalytic)	9.21E-04	0.642	-1.558	Cytoplasm	other
RALYL	RALY RNA binding protein-like	2.01E-03	0.580	-1.725	unknown	other
RASA1	RAS p21 protein activator (GTPase activating protein) 1	2.44E-02	0.703	-1.423	Cytoplasm	transporter
RASD2	RASD family, member 2	1.37E-03	0.805	-1.243	Cytoplasm	enzyme
RASGRF2	Ras protein-specific guanine nucleotide-releasing factor 2	2.60E-02	0.745	-1.342	Cytoplasm	other
RBM34	RNA binding motif protein 34	1.41E-02	0.811	-1.233	Nucleus	other
RCN2 (includes EG:26611)	reticulocalbin 2, EF-hand calcium binding domain	1.92E-02	0.615	-1.627	Cytoplasm	other
RDX	radixin	2.82E-02	0.727	-1.376	Cytoplasm	other
RELL2	RELT-like 2	1.27E-03	0.730	-1.371	Extracellular Space	other
RELN	reelin	4.28E-02	0.733	-1.364	Extracellular Space	peptidase
RG9MTD1	RNA (guanine-9-) methyltransferase domain containing 1	1.36E-02	0.599	-1.670	Cytoplasm	other
RGS4	regulator of G-protein signaling 4	5.61E-03	0.624	-1.603	Cytoplasm	other
RGS5	regulator of G-protein signaling 5	4.56E-02	0.621	-1.611	Plasma Membrane	other
RGS7	regulator of G-protein signaling 7	4.93E-03	0.558	-1.791	Cytoplasm	enzyme
RGS9	regulator of G-protein signaling 9	1.88E-03	0.790	-1.266	Cytoplasm	enzyme
RHOB	ras homolog gene family, member B	2.87E-03	0.680	-1.471	Cytoplasm	enzyme
Rims1	regulating synaptic membrane exocytosis 1	1.76E-03	0.592	-1.688	Plasma Membrane	other
Rims2	regulating synaptic membrane exocytosis 2	3.39E-03	0.503	-1.988	Plasma Membrane	other
RIN1	Ras and Rab interactor 1	4.85E-02	0.805	-1.242	Cytoplasm	other
RIOK2	RIO kinase 2 (yeast)	3.24E-04	0.691	-1.447	unknown	kinase
RIT2	Ras-like without CAAX 2	2.29E-02	0.628	-1.591	Plasma Membrane	enzyme
RNASE4	ribonuclease, RNase A family, 4	5.50E-03	0.495	-2.019	Extracellular Space	enzyme
RND1	Rho family GTPase 1	3.93E-03	0.711	-1.406	Cytoplasm	enzyme
RNF103	ring finger protein 103	5.31E-03	0.734	-1.362	Cytoplasm	enzyme
RNF112	ring finger protein 112	2.56E-02	0.793	-1.260	Nucleus	transcription regulator
RNF141	ring finger protein 141	3.84E-02	0.779	-1.284	unknown	other
RNF146	ring finger protein 146	2.43E-03	0.729	-1.372	Cytoplasm	enzyme
RNF32	ring finger protein 32	1.90E-03	0.736	-1.358	Cytoplasm	other
ROCK2	Rho-associated, coiled-coil containing protein kinase 2	2.01E-02	0.766	-1.306	Cytoplasm	kinase
RPAP3	RNA polymerase II associated protein 3	1.50E-02	0.809	-1.236	unknown	enzyme
RPP25	ribonuclease P/MRP 25kDa subunit	2.50E-03	0.705	-1.419	Nucleus	other
RTN2 (includes EG:20167)	reticulon 2	9.91E-03	0.766	-1.305	Cytoplasm	other
RTN3	reticulon 3	4.89E-03	0.687	-1.455	Cytoplasm	other
RTN4	reticulon 4	2.84E-03	0.743	-1.347	Cytoplasm	other
RUFY3	RUN and FYVE domain containing 3	2.01E-02	0.717	-1.395	Plasma Membrane	other
RXRG	retinoid X receptor, gamma	1.88E-02	0.787	-1.270	Nucleus	ligand-dependent nuclear receptor
S1PR5	sphingosine-1-phosphate receptor 5	1.18E-02	0.623	-1.604	Plasma Membrane	G-protein coupled receptor
SACM1L	SAC1 suppressor of actin mutations 1-like (yeast)	3.73E-03	0.677	-1.477	Cytoplasm	phosphatase
SAFB	scaffold attachment factor B	4.98E-03	0.840	-1.190	Nucleus	other
SC5DL	sterol-C5-desaturase (ERG3 delta-5-desaturase homolog, S. cerevisiae)-like	1.07E-03	0.451	-2.217	Cytoplasm	enzyme
SCAMP5	secretory carrier membrane protein 5	1.90E-02	0.757	-1.321	Cytoplasm	other
Scd2	stearoyl-Coenzyme A desaturase 2	9.76E-04	0.419	-2.388	Cytoplasm	enzyme
SCFD1	sec1 family domain containing 1	2.34E-02	0.818	-1.223	Cytoplasm	transporter
SCG2	secretogranin II	1.65E-02	0.767	-1.303	Extracellular Space	cytokine
SCN1A	sodium channel, voltage-gated, type I, alpha subunit	6.23E-03	0.477	-2.098	Plasma Membrane	ion channel
SCN2A	sodium channel, voltage-gated, type II, alpha subunit	1.25E-02	0.554	-1.806	Plasma Membrane	ion channel
SCN2B	sodium channel, voltage-gated, type II, beta	2.14E-03	0.717	-1.394	Plasma Membrane	ion channel
SCN9A	sodium channel, voltage-gated, type IX, alpha subunit	2.97E-03	0.629	-1.589	Plasma Membrane	ion channel
SCOC	short coiled-coil protein	2.80E-03	0.419	-2.386	Cytoplasm	other
SCP2	sterol carrier protein 2	4.88E-02	0.828	-1.207	Cytoplasm	transporter
SCRG1	stimulator of chondrogenesis 1	4.66E-03	0.479	-2.089	Extracellular Space	other
SCRN1	secernin 1	3.00E-02	0.696	-1.437	Cytoplasm	other
SDC3	syndecan 3	2.69E-02	0.779	-1.283	Plasma Membrane	other
SEC11C	SEC11 homolog C (S. cerevisiae)	6.17E-03	0.673	-1.486	Cytoplasm	peptidase
SEMA3A	sema domain, immunoglobulin domain (Ig), short basic domain, secreted, (semaphorin) 3A	7.07E-03	0.510	-1.959	Extracellular Space	other
SEMA6B	sema domain, transmembrane domain (TM), and cytoplasmic domain, (semaphorin) 6B	2.29E-02	0.922	-1.084	Plasma Membrane	other
SENP8	SUMO/sentrin specific peptidase family member 8	6.84E-03	0.489	-2.046	unknown	peptidase
SEPT3	septin 3	5.28E-04	0.471	-2.122	Cytoplasm	enzyme
SEPW1	selenoprotein W, 1	6.16E-03	0.807	-1.240	Cytoplasm	enzyme
SGSM3	small G protein signaling modulator 3	1.99E-02	0.862	-1.160	Plasma Membrane	other
SGTA	small glutamine-rich tetratricopeptide repeat (TPR)-containing, alpha	3.77E-02	0.878	-1.139	Cytoplasm	other
SGTB	small glutamine-rich tetratricopeptide repeat (TPR)-containing, beta	4.10E-02	0.619	-1.617	unknown	other
SH3GL3	SH3-domain GRB2-like 3	7.74E-03	0.669	-1.495	Cytoplasm	other
SHANK1	SH3 and multiple ankyrin repeat domains 1	1.01E-03	0.738	-1.354	Cytoplasm	other
SHANK2	SH3 and multiple ankyrin repeat domains 2	2.35E-02	0.846	-1.182	Plasma Membrane	other
SHH	sonic hedgehog	1.30E-02	0.899	-1.113	Extracellular Space	peptidase
SHROOM2	shroom family member 2	2.57E-03	0.473	-2.115	Plasma Membrane	ion channel
SIKE1	suppressor of IKBKE 1	3.75E-02	0.906	-1.104	Cytoplasm	other
SKP1/SKP1P2	S-phase kinase-associated protein 1	3.96E-02	0.787	-1.270	Nucleus	transcription regulator
SLC10A4	solute carrier family 10 (sodium/bile acid cotransporter family), member 4	1.08E-02	0.693	-1.442	Plasma Membrane	transporter
SLC12A2	solute carrier family 12 (sodium/potassium/chloride transporters), member 2	3.38E-03	0.731	-1.369	Plasma Membrane	transporter
SLC12A5	solute carrier family 12 (potassium/chloride transporter), member 5	1.28E-02	0.737	-1.357	Plasma Membrane	transporter
SLC13A3	solute carrier family 13 (sodium-dependent dicarboxylate transporter), member 3	2.01E-02	0.650	-1.539	Plasma Membrane	transporter
SLC18A3	solute carrier family 18 (vesicular acetylcholine), member 3	3.10E-03	0.698	-1.433	Plasma Membrane	transporter
SLC25A1	solute carrier family 25 (mitochondrial carrier; citrate transporter), member 1	1.97E-03	0.784	-1.276	Plasma Membrane	transporter
SLC25A14	solute carrier family 25 (mitochondrial carrier, brain), member 14	3.37E-02	0.668	-1.498	Cytoplasm	transporter
SLC25A19	solute carrier family 25 (mitochondrial thiamine pyrophosphate carrier), member 19	2.71E-02	0.724	-1.382	Cytoplasm	transporter
SLC25A37	solute carrier family 25, member 37	2.52E-02	0.856	-1.169	Cytoplasm	transporter
SLC27A1	solute carrier family 27 (fatty acid transporter), member 1	3.42E-02	0.831	-1.203	Plasma Membrane	transporter
SLC27A2	solute carrier family 27 (fatty acid transporter), member 2	1.40E-03	0.608	-1.645	Cytoplasm	transporter
SLC29A2	solute carrier family 29 (nucleoside transporters), member 2	2.62E-02	0.763	-1.311	Cytoplasm	transporter
SLC30A3	solute carrier family 30 (zinc transporter), member 3	1.26E-02	0.751	-1.332	Plasma Membrane	transporter
SLC30A4 (includes EG:22785)	solute carrier family 30 (zinc transporter), member 4	4.47E-02	0.784	-1.275	Cytoplasm	transporter
SLC40A1	solute carrier family 40 (iron-regulated transporter), member 1	6.67E-03	0.700	-1.428	Plasma Membrane	transporter
SLC45A1	solute carrier family 45, member 1	1.90E-02	0.717	-1.395	unknown	transporter
SLC4A10	solute carrier family 4, sodium bicarbonate transporter, member 10	1.29E-02	0.534	-1.874	Plasma Membrane	transporter
SLC4A2	solute carrier family 4, anion exchanger, member 2 (erythrocyte membrane protein band 3-like 1)	4.22E-02	0.890	-1.123	Plasma Membrane	transporter
SLC4A3	solute carrier family 4, anion exchanger, member 3	2.01E-03	0.772	-1.296	Plasma Membrane	transporter
SLC4A8	solute carrier family 4, sodium bicarbonate cotransporter, member 8	6.12E-03	0.695	-1.439	Plasma Membrane	transporter
SLC5A6	solute carrier family 5 (sodium-dependent vitamin transporter), member 6	2.10E-02	0.861	-1.161	Plasma Membrane	transporter
SLC5A7	solute carrier family 5 (choline transporter), member 7	4.87E-02	0.574	-1.743	Plasma Membrane	transporter
SLC6A15	solute carrier family 6 (neutral amino acid transporter), member 15	4.08E-03	0.512	-1.952	Plasma Membrane	transporter
SLC7A3	solute carrier family 7 (cationic amino acid transporter, y+ system), member 3	7.37E-03	0.730	-1.369	Plasma Membrane	transporter
SLC8A2	solute carrier family 8 (sodium/calcium exchanger), member 2	3.17E-02	0.753	-1.328	Cytoplasm	transporter
SLC8A3	solute carrier family 8 (sodium/calcium exchanger), member 3	4.29E-02	0.742	-1.348	Plasma Membrane	transporter
SLC9A2	solute carrier family 9 (sodium/hydrogen exchanger), member 2	2.41E-02	0.849	-1.178	Plasma Membrane	transporter
SLC9A3R2	solute carrier family 9 (sodium/hydrogen exchanger), member 3 regulator 2	3.95E-02	0.772	-1.296	Plasma Membrane	transporter
SLCO1C1	solute carrier organic anion transporter family, member 1C1	3.33E-02	0.601	-1.664	Plasma Membrane	transporter
SLCO4C1	solute carrier organic anion transporter family, member 4C1	1.86E-02	0.590	-1.696	Plasma Membrane	transporter
SLIT1	slit homolog 1 (Drosophila)	3.57E-04	0.810	-1.234	Extracellular Space	other
SMARCD3	SWI/SNF related, matrix associated, actin dependent regulator of chromatin, subfamily d, member 3	4.17E-03	0.755	-1.324	Nucleus	transcription regulator
SMC3	structural maintenance of chromosomes 3	3.12E-02	0.868	-1.152	Nucleus	other
SMOC1	SPARC related modular calcium binding 1	4.94E-03	0.837	-1.194	Extracellular Space	other
SNAI1	snail homolog 1 (Drosophila)	4.21E-02	0.831	-1.203	Nucleus	transcription regulator
SNAP25	synaptosomal-associated protein, 25kDa	3.48E-02	0.837	-1.194	Plasma Membrane	transporter
SNAP91	synaptosomal-associated protein, 91kDa homolog (mouse)	1.00E-02	0.623	-1.606	Plasma Membrane	other
SNCA	synuclein, alpha (non A4 component of amyloid precursor)	1.52E-02	0.486	-2.058	Cytoplasm	other
SNRK	SNF related kinase	1.10E-02	0.549	-1.822	Cytoplasm	kinase
SNX10	sorting nexin 10	1.39E-02	0.808	-1.237	Cytoplasm	transporter
SNX16	sorting nexin 16	6.32E-03	0.706	-1.416	unknown	transporter
SNX7	sorting nexin 7	3.89E-02	0.673	-1.486	unknown	transporter
SOD1	superoxide dismutase 1, soluble	3.32E-02	0.882	-1.134	Cytoplasm	enzyme
SOX10	SRY (sex determining region Y)-box 10	7.22E-03	0.776	-1.289	Nucleus	transcription regulator
SOX5	SRY (sex determining region Y)-box 5	9.90E-04	0.630	-1.587	Nucleus	transcription regulator
SPAG1	sperm associated antigen 1	7.83E-03	0.766	-1.306	Cytoplasm	other
SPARCL1	SPARC-like 1 (hevin)	4.71E-03	0.660	-1.516	Extracellular Space	other
SPDYA	speedy homolog A (Xenopus laevis)	1.61E-03	0.489	-2.045	Nucleus	other
SPRY2	sprouty homolog 2 (Drosophila)	4.41E-02	0.711	-1.406	Plasma Membrane	other
SPTAN1	spectrin, alpha, non-erythrocytic 1 (alpha-fodrin)	1.48E-02	0.777	-1.287	Plasma Membrane	other
SPTB	spectrin, beta, erythrocytic	1.13E-03	0.646	-1.548	Plasma Membrane	other
SPTBN1	spectrin, beta, non-erythrocytic 1	1.39E-03	0.769	-1.301	Plasma Membrane	other
SPTBN2	spectrin, beta, non-erythrocytic 2	2.25E-04	0.742	-1.348	Cytoplasm	other
SQLE	squalene epoxidase	2.58E-03	0.467	-2.142	Cytoplasm	enzyme
SRCIN1	SRC kinase signaling inhibitor 1	3.77E-03	0.720	-1.389	Cytoplasm	other
SS18L1	synovial sarcoma translocation gene on chromosome 18-like 1	2.18E-02	0.875	-1.143	Nucleus	transcription regulator
SSBP4	single stranded DNA binding protein 4	6.75E-03	0.796	-1.257	Nucleus	transcription regulator
SST	somatostatin	3.46E-03	0.588	-1.701	Extracellular Space	other
SSTR2	somatostatin receptor 2	1.38E-02	0.750	-1.334	Plasma Membrane	G-protein coupled receptor
SSTR4	somatostatin receptor 4	3.62E-03	0.621	-1.611	Plasma Membrane	G-protein coupled receptor
SSX2IP	synovial sarcoma, X breakpoint 2 interacting protein	7.81E-04	0.551	-1.814	Plasma Membrane	other
ST18	suppression of tumorigenicity 18 (breast carcinoma) (zinc finger protein)	2.39E-03	0.512	-1.952	Nucleus	transcription regulator
ST7L	suppression of tumorigenicity 7 like	2.71E-02	0.644	-1.552	unknown	other
ST8SIA1	ST8 alpha-N-acetyl-neuraminide alpha-2,8-sialyltransferase 1	1.75E-02	0.721	-1.386	Cytoplasm	enzyme
ST8SIA5	ST8 alpha-N-acetyl-neuraminide alpha-2,8-sialyltransferase 5	2.68E-02	0.749	-1.335	Cytoplasm	enzyme
ST8SIA6	ST8 alpha-N-acetyl-neuraminide alpha-2,8-sialyltransferase 6	6.56E-03	0.688	-1.454	Cytoplasm	enzyme
STARD10	StAR-related lipid transfer (START) domain containing 10	4.50E-03	0.632	-1.582	Cytoplasm	other
STK39	serine threonine kinase 39	5.41E-03	0.658	-1.519	Nucleus	kinase
STMN3	stathmin-like 3	2.39E-03	0.667	-1.498	Nucleus	other
STMN4	stathmin-like 4	4.55E-03	0.584	-1.711	Cytoplasm	other
STOX2	storkhead box 2	3.08E-03	0.582	-1.718	unknown	other
STRBP	spermatid perinuclear RNA binding protein	1.68E-02	0.594	-1.683	Cytoplasm	other
STRN	striatin, calmodulin binding protein	7.73E-03	0.705	-1.418	Cytoplasm	other
STX1A	syntaxin 1A (brain)	4.83E-02	0.874	-1.145	Cytoplasm	transporter
STX1B	syntaxin 1B	9.92E-04	0.628	-1.592	Plasma Membrane	ion channel
STX2	syntaxin 2	4.16E-02	0.775	-1.291	Cytoplasm	transporter
SUB1 (includes EG:10923)	SUB1 homolog (S. cerevisiae)	4.89E-02	0.744	-1.344	Nucleus	transcription regulator
Sumo1	SMT3 suppressor of mif two 3 homolog 1 (yeast)	1.12E-02	0.541	-1.848	Nucleus	other
SYCE1	synaptonemal complex central element protein 1	1.31E-02	0.756	-1.324	Nucleus	other
SYN1	synapsin I	6.12E-04	0.681	-1.468	Plasma Membrane	transporter
SYN2	synapsin II	4.50E-02	0.743	-1.347	Plasma Membrane	other
SYN3	synapsin III	2.78E-02	0.751	-1.331	Plasma Membrane	other
SYNE1	spectrin repeat containing, nuclear envelope 1	1.49E-03	0.637	-1.569	Nucleus	other
SYNGAP1	synaptic Ras GTPase activating protein 1	3.19E-02	0.762	-1.313	Plasma Membrane	other
SYNM	synemin, intermediate filament protein	9.39E-03	0.781	-1.280	Cytoplasm	other
SYNPR	synaptoporin	2.46E-02	0.679	-1.472	Plasma Membrane	transporter
SYPL1	synaptophysin-like 1	3.71E-03	0.629	-1.591	Plasma Membrane	transporter
SYT10	synaptotagmin X	9.16E-03	0.513	-1.949	Cytoplasm	transporter
SYT12	synaptotagmin XII	1.11E-02	0.784	-1.276	Plasma Membrane	transporter
SYT13	synaptotagmin XIII	2.84E-02	0.760	-1.316	Plasma Membrane	transporter
SYT2	synaptotagmin II	1.55E-02	0.683	-1.465	Cytoplasm	transporter
SYT3	synaptotagmin III	2.43E-02	0.831	-1.203	Cytoplasm	transporter
SYT4	synaptotagmin IV	1.91E-02	0.680	-1.471	Cytoplasm	transporter
SYT5	synaptotagmin V	4.70E-02	0.786	-1.272	Cytoplasm	transporter
SYT6	synaptotagmin VI	2.63E-03	0.685	-1.459	Cytoplasm	transporter
SYT7	synaptotagmin VII	5.51E-03	0.813	-1.230	Cytoplasm	transporter
SYT9	synaptotagmin IX	3.16E-02	0.694	-1.441	Plasma Membrane	transporter
TAC1	tachykinin, precursor 1	2.77E-02	0.590	-1.694	Extracellular Space	other
TAC3	tachykinin 3	1.91E-02	0.730	-1.369	Extracellular Space	other
TACC2	transforming, acidic coiled-coil containing protein 2	3.98E-02	0.828	-1.208	Nucleus	other
TACR3	tachykinin receptor 3	8.76E-03	0.724	-1.382	Plasma Membrane	G-protein coupled receptor
TADA1	transcriptional adaptor 1	1.51E-03	0.719	-1.390	unknown	transcription regulator
TAF11 (includes EG:309638)	TAF11 RNA polymerase II, TATA box binding protein (TBP)-associated factor, 28kDa	4.28E-04	0.747	-1.338	Nucleus	transcription regulator
TAOK1	TAO kinase 1	4.72E-02	0.842	-1.188	Cytoplasm	kinase
TARSL2	threonyl-tRNA synthetase-like 2	7.11E-03	0.588	-1.701	unknown	enzyme
TBKBP1	TBK1 binding protein 1	9.86E-03	0.746	-1.341	unknown	other
TCP1	t-complex 1	3.64E-03	0.773	-1.294	Cytoplasm	other
TDRD3	tudor domain containing 3	1.43E-03	0.676	-1.480	Nucleus	transcription regulator
TDRKH	tudor and KH domain containing	6.64E-04	0.432	-2.313	Cytoplasm	other
TECR	trans-2,3-enoyl-CoA reductase	1.13E-02	0.830	-1.205	Plasma Membrane	enzyme
TEKT1	tektin 1	1.05E-02	0.802	-1.246	Cytoplasm	other
TERF1	telomeric repeat binding factor (NIMA-interacting) 1	1.71E-02	0.775	-1.290	Nucleus	other
TFB1M	transcription factor B1, mitochondrial	5.26E-03	0.722	-1.385	Cytoplasm	transcription regulator
TFB2M	transcription factor B2, mitochondrial	3.26E-02	0.697	-1.434	Cytoplasm	enzyme
TGFA	transforming growth factor, alpha	2.35E-02	0.860	-1.163	Extracellular Space	growth factor
THEM4	thioesterase superfamily member 4	2.21E-03	0.645	-1.550	Plasma Membrane	other
THNSL1	threonine synthase-like 1 (S. cerevisiae)	2.70E-02	0.851	-1.175	unknown	kinase
THRB	thyroid hormone receptor, beta	4.87E-02	0.722	-1.384	Nucleus	ligand-dependent nuclear receptor
THTPA	thiamine triphosphatase	6.87E-03	0.735	-1.361	Cytoplasm	phosphatase
TIMM21	translocase of inner mitochondrial membrane 21 homolog (yeast)	8.60E-03	0.707	-1.415	Cytoplasm	other
TMEFF1	transmembrane protein with EGF-like and two follistatin-like domains 1	6.53E-04	0.514	-1.944	Plasma Membrane	other
TMEM106B	transmembrane protein 106B	1.87E-02	0.604	-1.656	unknown	other
TMEM158	transmembrane protein 158 (gene/pseudogene)	2.70E-02	0.743	-1.345	Plasma Membrane	other
TMEM178	transmembrane protein 178	3.13E-02	0.739	-1.353	unknown	other
TMEM184C	transmembrane protein 184C	4.48E-02	0.709	-1.410	unknown	other
TMEM30A	transmembrane protein 30A	2.16E-02	0.722	-1.386	Cytoplasm	other
TMEM33	transmembrane protein 33	2.06E-02	0.813	-1.231	Cytoplasm	other
TMEM35	transmembrane protein 35	2.09E-02	0.748	-1.336	unknown	other
TMEM41B	transmembrane protein 41B	3.72E-02	0.645	-1.550	unknown	other
TMEM69	transmembrane protein 69	2.82E-02	0.696	-1.437	unknown	other
TMLHE	trimethyllysine hydroxylase, epsilon	1.24E-03	0.567	-1.763	Cytoplasm	enzyme
TNK2	tyrosine kinase, non-receptor, 2	2.38E-02	0.726	-1.377	Cytoplasm	kinase
TOB1	transducer of ERBB2, 1	6.26E-03	0.675	-1.481	Nucleus	transcription regulator
TOMM70A	translocase of outer mitochondrial membrane 70 homolog A (S. cerevisiae)	9.38E-03	0.617	-1.621	Cytoplasm	transporter
TOX2	TOX high mobility group box family member 2	4.96E-02	0.788	-1.269	Nucleus	transcription regulator
TPBG	trophoblast glycoprotein	1.97E-03	0.540	-1.852	Plasma Membrane	other
TPGS2	tubulin polyglutamylase complex subunit 2	1.02E-02	0.456	-2.191	Nucleus	other
TPPP3	tubulin polymerization-promoting protein family member 3	4.84E-04	0.478	-2.090	unknown	other
TRAF3IP1	TNF receptor-associated factor 3 interacting protein 1	9.21E-03	0.666	-1.502	Cytoplasm	other
TRAPPC2	trafficking protein particle complex 2	1.07E-02	0.607	-1.647	Cytoplasm	other
TRHR	thyrotropin-releasing hormone receptor	1.82E-03	0.399	-2.509	Plasma Membrane	G-protein coupled receptor
TRIM3	tripartite motif containing 3	2.23E-02	0.861	-1.162	Cytoplasm	other
TRIM32	tripartite motif containing 32	1.23E-03	0.705	-1.419	Nucleus	transcription regulator
TRIM44	tripartite motif containing 44	5.32E-03	0.770	-1.299	Cytoplasm	other
TRPC1	transient receptor potential cation channel, subfamily C, member 1	6.63E-04	0.506	-1.975	Plasma Membrane	ion channel
TRPC3	transient receptor potential cation channel, subfamily C, member 3	1.60E-02	0.678	-1.476	Plasma Membrane	ion channel
TRPC4	transient receptor potential cation channel, subfamily C, member 4	1.65E-02	0.731	-1.369	Plasma Membrane	ion channel
TRPC5	transient receptor potential cation channel, subfamily C, member 5	4.91E-02	0.621	-1.609	Plasma Membrane	ion channel
TRPM7	transient receptor potential cation channel, subfamily M, member 7	4.43E-02	0.750	-1.333	Plasma Membrane	kinase
TRPV6	transient receptor potential cation channel, subfamily V, member 6	1.77E-02	0.860	-1.163	Plasma Membrane	ion channel
TSPAN2	tetraspanin 2	2.23E-02	0.553	-1.809	Extracellular Space	other
TTC1	tetratricopeptide repeat domain 1	2.29E-02	0.654	-1.529	unknown	other
TUSC3	tumor suppressor candidate 3	1.20E-02	0.641	-1.560	Plasma Membrane	enzyme
TXNL1	thioredoxin-like 1	8.28E-03	0.711	-1.407	Cytoplasm	enzyme
TYRO3	TYRO3 protein tyrosine kinase	1.32E-03	0.725	-1.380	Plasma Membrane	kinase
UBA3 (includes EG:117553)	ubiquitin-like modifier activating enzyme 3	4.07E-02	0.780	-1.283	Cytoplasm	enzyme
UBE2B	ubiquitin-conjugating enzyme E2B	3.01E-03	0.807	-1.239	Cytoplasm	enzyme
UBE2G1	ubiquitin-conjugating enzyme E2G 1	3.10E-03	0.714	-1.400	Cytoplasm	enzyme
UBE2V2	ubiquitin-conjugating enzyme E2 variant 2	1.04E-02	0.561	-1.782	Cytoplasm	enzyme
UBLCP1	ubiquitin-like domain containing CTD phosphatase 1	3.36E-03	0.616	-1.623	Nucleus	phosphatase
UCHL5	ubiquitin carboxyl-terminal hydrolase L5	2.57E-03	0.636	-1.573	Cytoplasm	peptidase
UGT8	UDP glycosyltransferase 8	3.64E-03	0.449	-2.228	Cytoplasm	enzyme
UIMC1	ubiquitin interaction motif containing 1	4.86E-02	0.832	-1.203	Nucleus	other
UNC13B	unc-13 homolog B (C. elegans)	1.93E-02	0.817	-1.224	Cytoplasm	other
UNC13C	unc-13 homolog C (C. elegans)	6.86E-03	0.511	-1.958	Cytoplasm	other
UNC5A	unc-5 homolog A (C. elegans)	6.05E-03	0.782	-1.279	Plasma Membrane	transmembrane receptor
UNC5C	unc-5 homolog C (C. elegans)	4.60E-03	0.682	-1.466	Plasma Membrane	transmembrane receptor
UNCX	UNC homeobox	4.98E-02	0.913	-1.096	unknown	transcription regulator
UPF3A	UPF3 regulator of nonsense transcripts homolog A (yeast)	2.14E-02	0.787	-1.271	Nucleus	transporter
UQCRFS1	ubiquinol-cytochrome c reductase, Rieske iron-sulfur polypeptide 1	2.80E-02	0.754	-1.327	Cytoplasm	enzyme
UQCRHL	ubiquinol-cytochrome c reductase hinge protein-like	4.96E-02	0.880	-1.136	Cytoplasm	enzyme
USP14	ubiquitin specific peptidase 14 (tRNA-guanine transglycosylase)	1.32E-02	0.576	-1.736	Cytoplasm	peptidase
USP2	ubiquitin specific peptidase 2	3.62E-02	0.829	-1.206	Cytoplasm	peptidase
USP33	ubiquitin specific peptidase 33	2.42E-02	0.605	-1.652	Cytoplasm	peptidase
UTP3	UTP3, small subunit (SSU) processome component, homolog (S. cerevisiae)	3.11E-02	0.693	-1.443	Nucleus	other
VAMP2	vesicle-associated membrane protein 2 (synaptobrevin 2)	8.77E-04	0.677	-1.477	Plasma Membrane	other
VAPB	VAMP (vesicle-associated membrane protein)-associated protein B and C	7.61E-04	0.754	-1.327	Plasma Membrane	other
VKORC1L1	vitamin K epoxide reductase complex, subunit 1-like 1	2.41E-02	0.599	-1.670	unknown	other
VLDLR	very low density lipoprotein receptor	1.09E-02	0.596	-1.679	Plasma Membrane	transporter
VPS4A	vacuolar protein sorting 4 homolog A (S. cerevisiae)	1.11E-02	0.726	-1.378	Cytoplasm	other
VSNL1	visinin-like 1	1.11E-02	0.776	-1.289	Cytoplasm	other
WASF1	WAS protein family, member 1	9.18E-04	0.658	-1.520	Nucleus	other
WDR31	WD repeat domain 31	1.69E-03	0.832	-1.202	unknown	peptidase
WEE1	WEE1 homolog (S. pombe)	1.47E-03	0.681	-1.469	Nucleus	kinase
WIF1	WNT inhibitory factor 1	7.79E-03	0.693	-1.443	Extracellular Space	other
YARS2	tyrosyl-tRNA synthetase 2, mitochondrial	1.05E-02	0.625	-1.601	Cytoplasm	enzyme
YES1	v-yes-1 Yamaguchi sarcoma viral oncogene homolog 1	3.99E-03	0.509	-1.963	Cytoplasm	kinase
YTHDC1	YTH domain containing 1	1.91E-02	0.812	-1.231	Cytoplasm	other
ZBTB10	zinc finger and BTB domain containing 10	3.15E-02	0.805	-1.242	Nucleus	other
ZBTB25	zinc finger and BTB domain containing 25	4.59E-02	0.788	-1.269	Nucleus	transcription regulator
ZCCHC12	zinc finger, CCHC domain containing 12	3.36E-02	0.648	-1.544	unknown	other
ZDHHC2	zinc finger, DHHC-type containing 2	2.93E-03	0.557	-1.794	Nucleus	enzyme
ZFAND4	zinc finger, AN1-type domain 4	8.76E-03	0.658	-1.520	unknown	other
ZFAND6	zinc finger, AN1-type domain 6	4.21E-02	0.726	-1.377	unknown	other
ZFP37	zinc finger protein 37 homolog (mouse)	3.24E-02	0.819	-1.221	Nucleus	transcription regulator
Zfp386	zinc finger protein 386 (Kruppel-like)	6.02E-03	0.754	-1.326	Nucleus	transcription regulator
ZMYND11	zinc finger, MYND-type containing 11	2.60E-03	0.806	-1.241	Nucleus	other
ZNF148	zinc finger protein 148	1.36E-02	0.823	-1.215	Nucleus	transcription regulator
ZNF227	zinc finger protein 227	3.10E-02	0.743	-1.346	Nucleus	transcription regulator
ZNF260	zinc finger protein 260	2.01E-02	0.683	-1.463	Nucleus	other
ZNF35	zinc finger protein 35	2.98E-02	0.817	-1.223	Nucleus	transcription regulator
ZNF354C	zinc finger protein 354C	4.58E-03	0.756	-1.323	Nucleus	other
ZNF365	zinc finger protein 365	2.93E-02	0.740	-1.351	Cytoplasm	other
ZNF423	zinc finger protein 423	4.74E-03	0.699	-1.430	Nucleus	transcription regulator
ZRANB2	zinc finger, RAN-binding domain containing 2	1.80E-02	0.676	-1.479	Nucleus	transcription regulator
